# Supplementary material for: Genetically predicted circulating levels of cytokines and the risk of depression: a bidirectional Mendelian-randomization study
Source: Front Genet. 2023 Aug 4;14:1242614. doi: 10.3389/fgene.2023.1242614 (PMC10436531; doi:10.3389/fgene.2023.1242614)
Supplement: Supplementary file 1 [file Table1.xlsx]

## Sheet: Table S1
Table S1 Details of circulating Cytokines (P<5E-6) predicting SNPs with depression
Cytokines	SNPs	Effect Allele(exposure)	Other Allele(explorous)	Effect Allele(outcome)	Other Allele(outcome)	Beta(explorous)	Beta(outcome)	SE(explorous)	SE(outcome)	P-value(explorous)	P-value(outcome)	R2	F	F All	N(explorous)
βNGF	rs71641308	T	C	T	C	-0.2043	0.0121621	0.0432	0.0179	2.301e-06	0.1165	0.00629404	22.3523	25.0782	3531
βNGF	rs9436119	A	G	A	G	0.1121	0.0022568	0.0246	0.0095	3.906e-06	0.586	0.00584651	20.7537		3531
βNGF	rs74966328	A	G	A	G	0.293	0.00855759	0.0618	0.024	2.127e-06	0.4113	0.00632564	22.4653		3531
βNGF	rs72780728	A	G	A	G	-0.1883	-0.0017363	0.0403	0.0154	2.993e-06	0.7949	0.00614492	21.8195		3531
βNGF	rs7970581	T	G	T	G	-0.138	-0.00460176	0.0282	0.0103	9.271e-07	0.304	0.00673638	23.9339		3531
βNGF	rs67476890	T	C	T	C	-0.1769	-0.00495304	0.0379	0.0136	3.127e-06	0.4055	0.00613209	21.7736		3531
βNGF	rs73472576	T	C	T	C	0.1181	-0.00434287	0.0252	0.0096	2.689e-06	0.2968	0.0061817	21.9509		3531
βNGF	rs28637706	T	G	T	G	0.1589	0.00429987	0.0263	0.0101	1.423e-09	0.3265	0.0102323	36.483		3531
VEGF	rs10934631	T	C	T	C	0.1151	-0.00495304	0.0245	0.0121	2.469e-06	0.3477	0.00309112	22.0646	120.11	7118
VEGF	rs143479231	A	G	A	G	0.2598	-0.012508	0.0491	0.0338	1.895e-07	0.3941	0.00391789	27.9894		7118
VEGF	rs6921438	A	G	A	G	0.49	0.000477461	0.0175	0.0093	2.09e-171	0.9037	0.0992154	783.78		7118
VEGF	rs10967186	T	C	T	C	-0.0898	0.00386534	0.017	0.0092	1.232e-07	0.335	0.00390479	27.8954		7118
VEGF	rs7030781	A	T	A	T	-0.1368	-0.00712408	0.0173	0.0091	2.565e-15	0.07251	0.0087081	62.5112		7118
VEGF	rs73418461	A	G	A	G	0.2492	0.017025	0.0521	0.0203	1.675e-06	0.05398	0.00320383	22.8717		7118
VEGF	rs4082730	A	G	A	G	-0.2522	0.000824377	0.0534	0.0267	2.638e-06	0.9436	0.00312386	22.299		7118
VEGF	rs8045833	A	G	A	G	-0.108	0.00351654	0.0211	0.0126	2.828e-07	0.5188	0.00366715	26.1915		7118
VEGF	rs10153304	A	G	A	G	-0.1547	0.000650954	0.0325	0.0141	1.943e-06	0.9129	0.00317304	22.6512		7118
TRAIL	rs73039026	A	C	A	C	0.2999	-0.028534	0.0635	0.054	2.024e-06	0.2231	0.00271739	22.2997	105.428	8186
TRAIL	rs79287178	A	G	A	G	0.4317	-0.0176338	0.0421	0.03	9.117e-25	0.1758	0.0126819	105.122		8186
TRAIL	rs75928541	A	G	A	G	-0.275	-0.0233658	0.0593	0.0349	4.24e-06	0.1225	0.00262026	21.5006		8186
TRAIL	rs28431810	C	G	C	G	0.1195	-0.00755695	0.0253	0.0408	2.521e-06	0.6697	0.00271795	22.3043		8186
TRAIL	rs10075741	C	G	C	G	-0.0881	-0.00890246	0.0189	0.0108	3.335e-06	0.05806	0.00264731	21.7231		8186
TRAIL	rs13185784	A	G	A	G	-0.0846	0.0029087	0.0183	0.0102	3.898e-06	0.5116	0.00260396	21.3665		8186
TRAIL	rs146783010	A	G	A	G	0.6016	-0.00260488	0.135	0.0457	4.832e-06	0.8961	0.00242005	19.8537		8186
TRAIL	rs11618126	A	G	A	G	-0.8908	-0.0360045	0.1914	0.0572	1.46e-06	0.1473	0.00263911	21.6556		8186
TRAIL	rs11657269	A	G	A	G	-0.1188	0.005558	0.026	0.0126	4.781e-06	0.3096	0.00254395	20.8728		8186
TRAIL	rs57396456	T	C	T	C	0.5626	-0.00382118	0.0518	0.0272	1.252e-27	0.7463	0.0142054	117.933		8186
TRAIL	rs74778900	T	C	T	C	-0.5906	-0.00998988	0.0532	0.0347	2.586e-28	0.5068	0.0148321	123.213		8186
TRAIL	rs193112415	T	C	T	C	1.0421	0.0162852	0.0623	0.0345	2.146e-62	0.2775	0.0330503	279.728		8186
TRAIL	rs62093514	T	C	T	C	-1.0618	-0.0190654	0.0552	0.0302	6.859e-82	0.1469	0.043245	369.914		8186
TRAIL	rs28521641	A	T	A	T	0.7019	-0.0109019	0.0447	0.0289	1.296e-56	0.3866	0.0292399	246.507		8186
TRAIL	rs148051545	T	C	T	C	0.3921	-0.0135956	0.0848	0.034	3.858e-06	0.3575	0.00260494	21.3745		8186
TRAIL	rs11699445	T	G	T	G	-0.0746	0.00117101	0.0161	0.0094	3.268e-06	0.7708	0.00261587	21.4645		8186
TNFβ	rs7629875	A	G	A	G	-0.3766	-0.000304113	0.0774	0.0197	1.373e-06	0.9711	0.0149585	23.644	23.4977	1559
TNFβ	rs75240021	C	G	C	G	-0.3705	-0.0145511	0.0772	0.0228	1.611e-06	0.1417	0.0145588	23.003		1559
TNFβ	rs753274	T	C	T	C	0.1736	-0.00143118	0.0371	0.0091	2.773e-06	0.7192	0.01385	21.8672		1559
TNFα	rs111332265	A	G	A	G	0.3766	-0.00955458	0.0754	0.0196	6.63e-07	0.262	0.00717084	24.9325	24.1255	3454
TNFα	rs79105320	A	G	A	G	-0.5605	-0.0316151	0.1179	0.0335	3.592e-06	0.02988	0.00650083	22.5877		3454
TNFα	rs10834997	A	G	A	G	0.1247	-0.00056495	0.0258	0.0096	1.329e-06	0.8932	0.00671806	23.3476		3454
TNFα	rs8121916	A	C	A	C	-0.1306	0.00264978	0.0278	0.0103	2.723e-06	0.5516	0.00634904	22.0569		3454
SDF1α	rs12407262	A	G	A	G	-0.1179	0.00317177	0.0266	0.0126	3.988e-06	0.5627	0.00326466	19.639	19.2789	5998
SDF1α	rs13400104	A	G	A	G	0.0647	-0.00460176	0.0189	0.0132	4.526e-06	0.4222	0.00194998	11.7149		5998
SDF1α	rs10013755	A	T	A	T	-0.5302	-0.00212891	0.1	0.0309	1.504e-07	0.8746	0.0046649	28.1018		5998
SDF1α	rs482700	A	G	A	G	0.0893	-0.00390882	0.0203	0.0101	1.569e-06	0.3728	0.00321592	19.3449		5998
SDF1α	rs149893336	A	G	A	G	0.5034	-0.0121595	0.1081	0.0443	4.524e-06	0.528	0.00360248	21.6785		5998
SDF1α	rs10474392	A	G	A	G	-0.0962	0.00239071	0.0178	0.0102	1.238e-06	0.5897	0.00484612	29.1988		5998
SDF1α	rs139840550	A	G	A	G	-0.1834	-0.0250602	0.0549	0.0283	3.788e-06	0.04131	0.00185712	11.156		5998
SDF1α	rs67689854	A	C	A	C	0.0681	-0.0128971	0.0195	0.0153	3.072e-06	0.05245	0.00202925	12.1921		5998
SDF1α	rs4581824	T	G	T	G	0.0701	-0.000130308	0.0173	0.0099	3.05e-06	0.9746	0.00272992	16.4134		5998
SCGFβ	rs34911860	A	G	A	G	0.3675	0.0247565	0.0789	0.0517	3.237e-06	0.2701	0.00585768	21.6833	39.5338	3682
SCGFβ	rs4656185	A	G	A	G	-0.205	-0.000130308	0.0256	0.0095	1.16e-15	0.9789	0.0171177	64.0902		3682
SCGFβ	rs143829871	T	C	T	C	0.1902	0.0208045	0.04	0.0193	1.897e-06	0.01316	0.00610321	22.5977		3682
SCGFβ	rs17876031	A	G	A	G	0.1514	-0.00273597	0.0255	0.01	2.25e-09	0.5327	0.00948308	35.2318		3682
SCGFβ	rs7762066	T	C	T	C	-0.1389	-0.00191075	0.0299	0.0107	3.495e-06	0.6781	0.00582694	21.5688		3682
SCGFβ	rs151194174	A	G	A	G	-0.4635	0.0409977	0.0942	0.0378	1.129e-06	0.01253	0.00653232	24.197		3682
SCGFβ	rs139413256	A	G	A	G	0.5377	-0.00316885	0.1084	0.0274	7.043e-07	0.7905	0.00663812	24.5915		3682
SCGFβ	rs78217154	T	C	T	C	-0.3997	-0.0147218	0.0864	0.037	3.773e-06	0.3599	0.00577883	21.3897		3682
SCGFβ	rs13287050	A	T	A	T	0.1242	-0.000173753	0.0264	0.0102	2.202e-06	0.9687	0.00597515	22.1207		3682
SCGFβ	rs117716477	A	C	A	C	-0.8384	-0.0010871	0.0841	0.0516	1.342e-23	0.9616	0.0262821	99.3287		3682
SCGFβ	rs264162	A	G	A	G	-0.1097	0.00681676	0.0234	0.009	2.685e-06	0.08097	0.00593353	21.9657		3682
SCGFβ	rs112346514	T	C	T	C	0.3314	-0.0017363	0.0711	0.0276	2.373e-06	0.8842	0.0058658	21.7135		3682
SCGFβ	rs116924815	T	C	T	C	-0.6079	-0.0390871	0.0738	0.0376	1.744e-16	0.01668	0.0180941	67.8134		3682
SCGFβ	rs12480722	T	C	T	C	-0.1624	0.00191103	0.0355	0.015	4.722e-06	0.7667	0.00565158	20.916		3682
SCF	rs1557570	T	G	T	G	-0.1186	-0.000738929	0.017	0.0097	2.739e-12	0.8596	0.0058368	48.6594	27.9674	8290
SCF	rs78666213	T	G	T	G	0.2744	0.00373619	0.0576	0.0287	2.593e-06	0.7638	0.00273012	22.6892		8290
SCF	rs1568119	T	C	T	C	0.5906	0.0307495	0.1129	0.0525	1.24e-07	0.1774	0.00329013	27.3586		8290
SCF	rs7039247	C	G	C	G	-0.0806	0.00191103	0.0168	0.0094	1.595e-06	0.6425	0.00276881	23.0116		8290
SCF	rs80271436	A	G	A	G	0.237	0.0195441	0.0485	0.0226	9.953e-07	0.04653	0.00287217	23.8731		8290
SCF	rs635634	T	C	T	C	0.1032	-0.00186713	0.0191	0.0115	6.743e-08	0.7093	0.00350923	29.1869		8290
SCF	rs4841899	T	C	T	C	0.1004	-0.00421129	0.0178	0.0101	1.778e-08	0.335	0.00382304	31.807		8290
SCF	rs72678285	A	T	A	T	-0.1092	0.00408051	0.0232	0.0121	2.252e-06	0.4382	0.00266536	22.1495		8290
SCF	rs113127926	A	C	A	C	-0.1982	4.34273e-05	0.042	0.0192	2.27e-06	0.9972	0.0026791	22.264		8290
SCF	rs1942355	T	C	T	C	0.0716	-0.00707994	0.0157	0.0093	4.696e-06	0.08155	0.00250256	20.7932		8290
RANTES	rs112072646	A	G	A	G	-0.4286	0.0160676	0.0862	0.0271	6.484e-07	0.171	0.0071748	24.7079	25.7989	3421
RANTES	rs62438851	A	G	A	G	0.1957	0.00564374	0.0414	0.0138	2.328e-06	0.3452	0.00648934	22.332		3421
RANTES	rs818452	T	C	T	C	-0.2381	0.0124196	0.0505	0.0171	2.362e-06	0.09397	0.0064561	22.2168		3421
RANTES	rs7000423	T	C	T	C	0.1318	-0.00760114	0.0253	0.0095	1.823e-07	0.06484	0.00787055	27.1229		3421
RANTES	rs75613039	T	C	T	C	-0.37	0.00569089	0.081	0.0282	4.81e-06	0.6422	0.00606233	20.8535		3421
RANTES	rs74472919	T	C	T	C	-0.3313	0.00178129	0.0605	0.0257	3.969e-08	0.8718	0.00868938	29.9694		3421
RANTES	rs7170339	C	G	C	G	0.4203	-0.0116819	0.0912	0.0319	4.413e-06	0.3983	0.00617004	21.2263		3421
RANTES	rs72793342	A	G	A	G	0.1487	-0.000521466	0.0308	0.0118	1.482e-06	0.9178	0.00676735	23.2952		3421
RANTES	rs4940620	A	G	A	G	0.2494	-0.000521466	0.054	0.0189	3.537e-06	0.9497	0.00619659	21.3182		3421
RANTES	rs147509526	T	C	T	C	0.358	0.00516764	0.0717	0.031	6.929e-07	0.7	0.00723471	24.9157		3421
PDGFbb	rs72777070	T	G	T	G	0.1069	-0.000912977	0.02	0.0118	8.984e-08	0.8564	0.00343313	28.5621	32.528	8293
PDGFbb	rs55680718	T	C	T	C	0.1383	-0.00291082	0.0246	0.0133	1.858e-08	0.6139	0.00379674	31.5987		8293
PDGFbb	rs11916118	A	G	A	G	-0.0889	-0.00160551	0.0194	0.0143	4.932e-06	0.7968	0.00252575	20.994		8293
PDGFbb	rs73162807	A	C	A	C	0.2391	-0.00742439	0.0499	0.0313	1.735e-06	0.584	0.00276087	22.9537		8293
PDGFbb	rs35859699	A	G	A	G	0.3952	0.00768805	0.0842	0.0366	2.066e-06	0.6298	0.00264939	22.0244		8293
PDGFbb	rs116445074	T	G	T	G	-0.2931	0.00529637	0.0587	0.0357	3.111e-07	0.7323	0.00299737	24.9259		8293
PDGFbb	rs2324229	T	C	T	C	-0.0894	0.00477693	0.0161	0.0092	3.484e-08	0.233	0.00370425	30.8261		8293
PDGFbb	rs11766649	A	G	A	G	-0.0908	-0.00177991	0.0196	0.0103	3.531e-06	0.6883	0.00258122	21.4563		8293
PDGFbb	rs12289510	A	G	A	G	0.078	-0.00316885	0.0158	0.0091	7.694e-07	0.4237	0.00293014	24.3652		8293
PDGFbb	rs4965869	T	C	T	C	-0.184	0.00538645	0.0181	0.0101	5.663e-24	0.2212	0.012308	103.317		8293
PDGFbb	rs11247305	C	G	C	G	0.1692	-0.00525624	0.0364	0.0265	1.895e-06	0.6471	0.0025987	21.602		8293
PDGFbb	rs9936075	A	G	A	G	0.0782	-0.003865	0.0164	0.0095	1.762e-06	0.346	0.00273417	22.7311		8293
MIP1β	rs9793308	A	G	A	G	-0.0835	0.007385	0.0178	0.0124	2.516e-06	0.1698	0.0026625	22.0002	124.207	8243
MIP1β	rs116237296	A	G	A	G	-0.5437	-0.0327891	0.1115	0.0519	7.232e-07	0.1452	0.00287629	23.7719		8243
MIP1β	rs11130043	A	G	A	G	0.0731	0.00139185	0.0157	0.0091	3.216e-06	0.7226	0.00262307	21.6736		8243
MIP1β	rs79068918	C	G	C	G	-0.2752	-0.00755695	0.0271	0.0154	3.202e-24	0.2573	0.0123559	103.099		8243
MIP1β	rs76356863	A	T	A	T	0.3494	-0.0239299	0.0667	0.0264	1.672e-07	0.03698	0.00331792	27.434		8243
MIP1β	rs113010081	T	C	T	C	0.5954	-0.00368976	0.0236	0.0143	3.85e-140	0.5543	0.0716812	636.339		8243
MIP1β	rs72791296	T	C	T	C	-0.2369	-0.0274038	0.0466	0.0222	3.783e-07	0.004522	0.00312546	25.8376		8243
MIP1β	rs72799710	T	C	T	C	0.1014	0.00569089	0.0218	0.0118	3.205e-06	0.2696	0.00261782	21.6301		8243
MIP1β	rs17138331	A	G	A	G	0.1391	-0.00260488	0.0295	0.0148	2.26e-06	0.6837	0.00269002	22.2282		8243
MIP1β	rs76776296	A	G	A	G	-0.2997	-0.0172857	0.0598	0.0244	5.547e-07	0.1037	0.00303784	25.1111		8243
MIP1β	rs281749	T	C	T	C	-0.0799	0.00351654	0.0171	0.0096	3.174e-06	0.3985	0.0026416	21.8271		8243
MIP1β	rs76582507	A	G	A	G	-0.3175	0.0098162	0.0677	0.0385	3.26e-06	0.5581	0.00266114	21.989		8243
MIP1β	rs74810984	T	C	T	C	-0.2206	0.0177635	0.0474	0.0354	1.959e-06	0.2474	0.00262077	21.6545		8243
MIP1β	rs4609608	C	G	C	G	0.0936	-0.00581927	0.0202	0.0129	3.618e-06	0.2986	0.00259797	21.4656		8243
MIP1β	rs1437220	T	C	T	C	-0.1478	-0.00264857	0.0315	0.023	3.534e-06	0.7921	0.00266369	22.0101		8243
MIP1β	rs141102180	T	G	T	G	-0.3225	-0.00781776	0.0393	0.0367	1.079e-16	0.6238	0.00810318	67.3239		8243
MIP1β	rs113877493	T	C	T	C	0.6124	-0.0101632	0.0218	0.0173	1.62e-173	0.1765	0.0873708	788.955		8243
MIP1β	rs1564708	T	C	T	C	0.1744	0.000477461	0.0188	0.0127	2.868e-20	0.9323	0.0103319	86.0343		8243
MIP1β	rs117453826	A	G	A	G	0.5774	-0.0098166	0.0593	0.0374	5.065e-22	0.5449	0.0113708	94.7848		8243
MIP1β	rs3760440	A	G	A	G	-0.1236	-0.00521229	0.0162	0.0093	2.751e-14	0.1964	0.00701238	58.1971		8243
MIP1β	rs2411161	T	C	T	C	-0.1714	-0.00143118	0.0367	0.0219	3.138e-06	0.8793	0.0026391	21.8064		8243
MIP1β	rs76583883	T	G	T	G	0.2317	-0.0028671	0.0511	0.0278	4.99e-06	0.8129	0.00248796	20.5544		8243
MIP1α	rs116615337	A	G	A	G	-0.1278	0.00994355	0.0279	0.0118	4.822e-06	0.0522	0.00592222	20.9704	22.9968	3522
MIP1α	rs34771762	A	G	A	G	-0.249	0.00434287	0.0523	0.0177	2.133e-06	0.5724	0.0063947	22.6542		3522
MIP1α	rs6900267	A	C	A	C	0.2429	0.00447185	0.0519	0.0204	2.885e-06	0.6134	0.00618071	21.8914		3522
MIP1α	rs12690897	A	G	A	G	-0.1248	0.00217038	0.0262	0.0102	2.107e-06	0.6214	0.00640101	22.6767		3522
MIP1α	rs10835056	T	G	T	G	-0.1194	0.00412783	0.0254	0.0101	2.604e-06	0.3456	0.00623499	22.0849		3522
MIP1α	rs184154340	A	G	A	G	-0.331	0.00768805	0.0693	0.0219	1.864e-06	0.4188	0.00643571	22.8004		3522
MIP1α	rs57786342	A	G	A	G	-0.1314	-0.00443061	0.0285	0.0113	4.055e-06	0.3644	0.00599927	21.2449		3522
MIP1α	rs60198979	A	G	A	G	0.2146	0.0188045	0.0458	0.018	2.615e-06	0.0158	0.00619499	21.9423		3522
MIG	rs6679677	A	C	A	C	-0.162	0.00647032	0.0329	0.0148	8.862e-07	0.3135	0.00653661	24.2327	26.856	3685
MIG	rs139010077	T	C	T	C	-0.4322	0.0239312	0.095	0.0444	3.545e-06	0.2144	0.00558537	20.6865		3685
MIG	rs55876513	T	G	T	G	-0.166	0.00412783	0.0255	0.0107	8.231e-11	0.3716	0.0113693	42.3545		3685
MIG	rs13143163	C	G	C	G	-0.2706	-0.0009565	0.0586	0.0215	4.016e-06	0.9178	0.0057533	21.312		3685
MIG	rs902851	A	T	A	T	-0.8205	0.000954398	0.1884	0.0368	4.681e-06	0.9517	0.00512069	18.9566		3685
MIG	rs41272086	A	G	A	G	0.2226	0.007385	0.0415	0.0147	7.426e-08	0.2493	0.0077471	28.7553		3685
MIG	rs1796086	T	C	T	C	0.2096	-0.00377737	0.0403	0.0166	2.229e-07	0.5997	0.00728717	27.0356		3685
MIG	rs75880256	C	G	C	G	0.2703	-0.00334388	0.0586	0.0223	3.891e-06	0.7312	0.00574062	21.2648		3685
MIG	rs62562991	A	G	A	G	-0.6236	0.00099773	0.126	0.0345	8.396e-07	0.9465	0.00660323	24.4813		3685
MIG	rs117831247	T	C	T	C	0.8334	0.0136797	0.1754	0.0437	2.159e-06	0.4701	0.00608917	22.5638		3685
MIG	rs11177248	A	G	A	G	-0.3073	0.0024339	0.067	0.0198	4.451e-06	0.7777	0.00567631	21.0252		3685
MIG	rs816960	T	C	T	C	0.1224	0.00872789	0.0244	0.0108	5.008e-07	0.06144	0.0067825	25.1505		3685
MIG	rs77086208	T	C	T	C	-0.3226	-0.00438674	0.0698	0.0382	3.831e-06	0.791	0.00576329	21.3492		3685
MIG	rs112337562	T	G	T	G	0.37	0.0210197	0.0796	0.0432	2.978e-06	0.2626	0.00582909	21.5944		3685
MIG	rs111607343	A	G	A	G	0.521	0.0155484	0.1119	0.0373	2.832e-06	0.3363	0.00584831	21.666		3685
MIG	rs112861654	A	G	A	G	0.2765	0.00599512	0.0529	0.0165	1.805e-07	0.401	0.00735925	27.3051		3685
MIG	rs5752128	T	C	T	C	0.1685	-0.00264857	0.0369	0.0161	4.343e-06	0.7043	0.00562677	20.8407		3685
MIF	rs141009259	T	C	T	C	0.6178	0.0517697	0.1322	0.1187	2.472e-06	0.315	0.00621161	21.8265	27.9893	3494
MIF	rs13142904	T	C	T	C	0.223	0.00599512	0.0425	0.0194	2.556e-07	0.4768	0.00781808	27.5159		3494
MIF	rs78098071	T	C	T	C	0.4867	0.0218464	0.0918	0.0368	1.779e-07	0.1712	0.00798058	28.0924		3494
MIF	rs118055855	T	C	T	C	-0.6907	-0.00560365	0.15	0.0422	4.126e-06	0.7604	0.00603179	21.1908		3494
MIF	rs12594190	A	G	A	G	-0.1355	0.0022568	0.0267	0.0116	3.702e-07	0.6555	0.00731718	25.7399		3494
MIF	rs2330634	C	G	C	G	-0.1556	-0.00408414	0.0249	0.0092	4.525e-10	0.304	0.0110528	39.0276		3494
MCSF	rs116274860	T	G	T	G	-0.819	0.0183259	0.1741	0.0431	2.74e-06	0.327	0.0256683	22.0767	28.9011	840
MCSF	rs62294910	A	G	A	G	-0.3431	0.0202825	0.0691	0.0225	6.82e-07	0.03801	0.028513	24.5952		840
MCSF	rs9387100	T	C	T	C	0.1352	0.00542935	0.0292	0.0094	4.073e-06	0.182	0.0248865	21.3871		840
MCSF	rs56367447	T	C	T	C	0.4967	0.00699201	0.0883	0.0227	1.721e-08	0.4767	0.0363018	31.5669		840
MCSF	rs117867915	T	C	T	C	-0.5272	-0.0204562	0.1098	0.0544	1.614e-06	0.3862	0.0267121	22.9991		840
MCSF	rs12962919	T	C	T	C	-0.3052	0.00417085	0.0662	0.0164	4.65e-06	0.5571	0.0246787	21.204		840
MCSF	rs145778765	T	C	T	C	0.7993	0.00399445	0.1689	0.0427	2.203e-06	0.83	0.0259689	22.3422		840
MCSF	rs4269021	C	G	C	G	0.235	0.0027361	0.0507	0.0138	3.658e-06	0.6472	0.0249386	21.4331		840
MCP3	rs28394764	A	T	A	T	-0.6012	-0.00625524	0.1282	0.0225	3.012e-06	0.5229	0.0254244	21.9397	25.3272	843
MCP3	rs62492260	T	G	T	G	0.2788	0.00569089	0.058	0.0142	1.535e-06	0.3562	0.0266783	23.0514		843
MCP3	rs73669117	A	G	A	G	0.6238	0.0258423	0.131	0.0357	2.561e-06	0.09535	0.0261935	22.6212		843
MCP3	rs10892381	T	C	T	C	-0.2412	-0.0013484	0.0476	0.0102	3.558e-07	0.7604	0.0295585	25.6159		843
MCP1	rs56212190	T	C	T	C	-0.181	-0.00508045	0.0373	0.021	9.847e-07	0.5783	0.00283137	23.5415	32.8303	8293
MCP1	rs7517040	A	G	A	G	0.0987	0.00664571	0.0191	0.0105	2.435e-07	0.1453	0.00320967	26.697		8293
MCP1	rs12073356	A	G	A	G	0.1426	-0.00803448	0.0311	0.0184	4.165e-06	0.315	0.00252876	21.0191		8293
MCP1	rs111995966	T	G	T	G	-0.1452	-0.0214087	0.031	0.037	2.527e-06	0.1826	0.00263846	21.9334		8293
MCP1	rs12493471	T	C	T	C	-0.1163	-0.0032126	0.0162	0.0094	6.807e-13	0.4324	0.00617628	51.5258		8293
MCP1	rs112313229	A	G	A	G	0.1646	-0.00860113	0.0313	0.0231	1.431e-07	0.3912	0.00332364	27.6482		8293
MCP1	rs2712431	A	C	A	C	0.0787	-0.00416744	0.0172	0.0096	4.755e-06	0.3173	0.00251817	20.9309		8293
MCP1	rs10744620	T	C	T	C	-0.0788	-0.00282339	0.0161	0.0091	9.912e-07	0.4798	0.00288029	23.9495		8293
MCP1	rs10145849	A	G	A	G	0.0755	0.00252027	0.0162	0.0091	3.409e-06	0.5235	0.00261226	21.715		8293
MCP1	rs7197349	A	G	A	G	-0.0968	-0.00460176	0.0206	0.0142	2.622e-06	0.4552	0.00265552	22.0755		8293
MCP1	rs146522229	T	C	T	C	0.5976	0.0195857	0.1177	0.0511	3.561e-07	0.3772	0.00309891	25.7729		8293
IP10	rs7645625	T	G	T	G	0.1086	-0.00291082	0.0237	0.0092	4.407e-06	0.4666	0.00566576	20.9859	25.8898	3685
IP10	rs113831257	A	G	A	G	-0.3592	0.00421386	0.0644	0.0242	2.533e-08	0.6895	0.00837167	31.0932		3685
IP10	rs143799975	A	G	A	G	0.7984	0.0247114	0.1637	0.0441	1.002e-06	0.1973	0.00641375	23.7743		3685
IP10	rs188759467	A	T	A	T	-0.4504	0.00560087	0.0964	0.0238	3.215e-06	0.5876	0.00588898	21.8176		3685
IP10	rs9450351	T	C	T	C	0.2768	-0.00890246	0.0489	0.018	1.478e-08	0.2551	0.00862019	32.0242		3685
IP10	rs34383175	T	C	T	C	0.3153	-0.00316885	0.0657	0.0326	1.51e-06	0.8226	0.00621118	23.0187		3685
IP10	rs10809307	T	C	T	C	-0.1305	-0.00837969	0.0282	0.0096	3.644e-06	0.04522	0.00577788	21.4036		3685
IP10	rs75970138	A	G	A	G	0.485	-0.0343515	0.104	0.0555	1.529e-06	0.1543	0.0058671	21.7361		3685
IP10	rs11626201	A	C	A	C	-0.1162	-0.00542771	0.0245	0.0095	1.927e-06	0.1882	0.00606736	22.4825		3685
IP10	rs79848609	A	C	A	C	-0.2603	0.00534356	0.0537	0.0244	8.752e-07	0.6127	0.00633581	23.4836		3685
IP10	rs8112909	A	G	A	G	0.1426	0.00668848	0.0299	0.0113	1.941e-06	0.1736	0.00613461	22.7332		3685
IP10	rs397816	T	C	T	C	-0.1237	-0.00243015	0.0249	0.0109	7.904e-07	0.6103	0.0066528	24.6664		3685
IL2rα	rs929551	C	G	C	G	-0.1686	-0.00842397	0.0352	0.0136	1.611e-06	0.155	0.00620062	22.9294	41.3906	3677
IL2rα	rs185231391	T	C	T	C	-0.8503	0.0379123	0.1809	0.0545	1.47e-06	0.1093	0.00597272	22.0816		3677
IL2rα	rs759244	A	T	A	T	0.1126	0.00286555	0.0239	0.009	2.429e-06	0.4594	0.00600031	22.1842		3677
IL2rα	rs61705228	T	C	T	C	-0.3303	-0.00538374	0.0716	0.0218	3.988e-06	0.5684	0.00575428	21.2694		3677
IL2rα	rs115360066	A	G	A	G	-0.1867	-0.00872961	0.0379	0.0152	8.056e-07	0.186	0.00655632	24.2535		3677
IL2rα	rs11241559	T	G	T	G	0.1264	-0.00447449	0.0266	0.0106	2.002e-06	0.331	0.00610349	22.5681		3677
IL2rα	rs4733117	A	C	A	C	-0.1369	-0.00551567	0.0292	0.0126	2.627e-06	0.3121	0.00594236	21.9687		3677
IL2rα	rs12722497	A	C	A	C	-0.6279	0.00560087	0.0485	0.0154	1.572e-38	0.4036	0.0435959	167.518		3677
IL2rα	rs117244812	A	G	A	G	0.7064	-0.0125527	0.1488	0.0542	2.102e-06	0.5946	0.00609184	22.5247		3677
IL1ra	rs12121840	T	C	T	C	-0.2692	-0.00395264	0.0571	0.0195	2.434e-06	0.6403	0.00607253	22.2146	23.0843	3638
IL1ra	rs56134659	A	G	A	G	0.1117	0.00169478	0.0237	0.0101	2.442e-06	0.7015	0.00606881	22.2009		3638
IL1ra	rs1054402	T	C	T	C	-0.1311	-0.00568725	0.027	0.0105	1.132e-06	0.2117	0.00643887	23.5635		3638
IL1ra	rs2809154	T	C	T	C	0.1786	-0.013376	0.0388	0.0118	3.74e-06	0.008964	0.00579048	21.1768		3638
IL1ra	rs11627423	A	C	A	C	-0.1171	0.005948	0.0247	0.0093	2.115e-06	0.1433	0.0061402	22.4637		3638
IL1ra	rs11869294	C	G	C	G	0.2274	-0.019933	0.0474	0.0305	1.501e-06	0.1328	0.0062867	23.003		3638
IL1ra	rs9623661	T	C	T	C	0.1966	-0.00334388	0.0426	0.0179	3.86e-06	0.6674	0.00582036	21.2867		3638
IL-9	rs41294750	T	C	T	C	-0.3514	0.00360269	0.0748	0.032	2.365e-06	0.7946	0.00603651	22.0578		3634
IL-9	rs4880409	T	C	T	C	0.3355	-0.0070358	0.0723	0.0214	3.497e-06	0.4495	0.00589058	21.5213		3634
IL-9	rs61867538	T	C	T	C	-0.3566	-0.0168069	0.0774	0.0363	3.93e-06	0.2857	0.0058072	21.2149		3634
IL-9	rs76963786	T	C	T	C	0.2865	-0.00521229	0.0557	0.0161	4.496e-07	0.456	0.00722776	26.4423		3634
IL-9	rs3736858	C	G	C	G	0.1374	0.00343037	0.0293	0.0121	2.762e-06	0.5146	0.00601497	21.9786		3634
IL-9	rs117807175	C	G	C	G	0.5143	0.00629914	0.1113	0.0299	4.29e-06	0.6271	0.00584135	21.3405		3634
IL-9	rs7242404	A	G	A	G	0.1228	-0.000173753	0.0264	0.0101	3.273e-06	0.9707	0.00591869	21.6247		3634
IL-8	rs141926526	A	C	A	C	0.6149	0.0098162	0.1308	0.0236	2.57e-06	0.3388	0.0062287	22.0875	22.781	3526
IL-8	rs11634944	T	C	T	C	0.1214	-0.00100003	0.0252	0.0094	1.29e-06	0.8057	0.0065389	23.1948		3526
IL-7	rs75904417	A	C	A	C	0.1698	0.0150285	0.0349	0.0138	1.162e-06	0.01242	0.00689592	23.6575	39.6918	3409
IL-7	rs218247	C	G	C	G	0.1352	-0.000260655	0.0286	0.0108	2.308e-06	0.9563	0.00651263	22.334		3409
IL-7	rs141425475	T	C	T	C	0.4781	0.0100751	0.1016	0.0329	2.531e-06	0.4808	0.00645374	22.1307		3409
IL-7	rs8175379	A	T	A	T	-0.1307	-0.000173753	0.0285	0.0105	4.378e-06	0.967	0.00613145	21.0187		3409
IL-7	rs4320361	T	G	T	G	0.3245	0.000390689	0.0249	0.0093	6.868e-39	0.9193	0.0474558	169.737		3409
IL-7	rs28793375	T	C	T	C	-0.1638	-0.00295454	0.0361	0.0129	4.464e-06	0.5961	0.00600304	20.5759		3409
IL-7	rs78346957	A	G	A	G	-0.4588	0.0156782	0.1007	0.0357	4.513e-06	0.3119	0.00605235	20.7459		3409
IL-7	rs17091524	T	C	T	C	-0.4924	-0.00586329	0.1013	0.0283	1.914e-06	0.6316	0.0068832	23.6136		3409
IL-7	rs62006410	T	C	T	C	0.1557	0.00538645	0.0303	0.013	3.387e-07	0.3418	0.00768624	26.3899		3409
IL-7	rs77981494	T	C	T	C	0.5178	0.017676	0.1064	0.0339	1.067e-06	0.2301	0.00689933	23.6693		3409
IL-7	rs144701438	A	G	A	G	0.4819	-0.0184577	0.0989	0.0251	9.753e-07	0.08964	0.0069164	23.7283		3409
IL-6	rs10752777	A	T	A	T	-0.1098	-0.00438674	0.0236	0.016	3.247e-06	0.5303	0.00263635	21.6409	22.4145	8189
IL-6	rs75101555	C	G	C	G	0.3667	0.00877471	0.0781	0.028	2.596e-06	0.4706	0.00268486	22.0401		8189
IL-6	rs1333040	T	C	T	C	-0.0738	0.00651311	0.0158	0.009	3.168e-06	0.09375	0.00265713	21.8118		8189
IL-6	rs76856708	T	C	T	C	-0.3289	0.005948	0.07	0.0255	2.612e-06	0.5915	0.00268863	22.0712		8189
IL-6	rs73273528	T	C	T	C	-0.2672	-0.000695428	0.0553	0.0232	9.581e-07	0.9463	0.00284286	23.3408		8189
IL-6	rs1884910	C	G	C	G	-0.079	0.00720991	0.0169	0.0103	3.26e-06	0.1086	0.00266129	21.8461		8189
IL-5	rs6737109	T	C	T	C	-0.116	0.0015217	0.0247	0.0092	2.399e-06	0.7019	0.0065137	22.0426	26.2532	3364
IL-5	rs11680908	A	G	A	G	-0.2634	-0.00191075	0.0554	0.0183	2.03e-06	0.8107	0.00667494	22.592		3364
IL-5	rs7578892	C	G	C	G	0.1173	-0.00138761	0.0249	0.0089	2.437e-06	0.7191	0.00655369	22.1789		3364
IL-5	rs72831687	A	G	A	G	0.5239	0.026145	0.1109	0.0462	1.691e-06	0.1926	0.00659031	22.3036		3364
IL-5	rs7767396	A	G	A	G	-0.1515	-0.000434512	0.0246	0.0091	7.69e-10	0.9157	0.0111488	37.905		3364
IL-5	rs73040130	T	C	T	C	-0.2638	-0.021541	0.0529	0.0193	6.004e-07	0.01041	0.0073381	24.8531		3364
IL-4	rs116705532	T	G	T	G	0.4678	0.00777337	0.0978	0.0352	1.755e-06	0.6108	0.00280835	22.8737	23.8935	8124
IL-4	rs79597994	T	C	T	C	0.5831	0.00139185	0.127	0.0303	4.317e-06	0.9168	0.00258811	21.0752		8124
IL-4	rs4444693	A	T	A	T	-0.0881	0.000867722	0.0184	0.0111	1.701e-06	0.857	0.00281399	22.9197		8124
IL-4	rs7613691	A	G	A	G	-0.1775	0.00668848	0.0384	0.0212	4.048e-06	0.4667	0.00262315	21.3613		8124
IL-4	rs13106889	A	T	A	T	0.1161	-0.00955458	0.0225	0.0134	2.272e-07	0.1002	0.00326669	26.619		8124
IL-4	rs73023729	A	G	A	G	0.1796	-0.0397814	0.0366	0.0405	9.033e-07	0.02355	0.00295526	24.0737		8124
IL-4	rs17713451	A	G	A	G	-0.1274	-0.0016491	0.0253	0.0129	4.97e-07	0.7668	0.00311153	25.3508		8124
IL-4	rs10512267	T	C	T	C	0.0824	4.34273e-05	0.0161	0.0098	2.937e-07	0.9883	0.00321392	26.1876		8124
IL-4	rs9508291	T	C	T	C	0.1676	0.00673124	0.0359	0.0193	3.032e-06	0.4224	0.00267563	21.7897		8124
IL-4	rs2849346	C	G	C	G	-0.077	0.00768805	0.0165	0.0101	2.867e-06	0.07936	0.00267351	21.7724		8124
IL-2	rs2807544	A	G	A	G	-0.1175	-0.00364596	0.0253	0.0093	3.412e-06	0.3675	0.00616868	21.5568	22.9669	3475
IL-2	rs62124990	T	G	T	G	0.6961	-0.0175433	0.1495	0.0335	3.219e-06	0.2281	0.00620019	21.6676		3475
IL-2	rs80336398	T	C	T	C	-0.4001	-0.0221941	0.0858	0.036	2.817e-06	0.156	0.00621868	21.7326		3475
IL-2	rs7615304	A	G	A	G	0.1172	-0.0013484	0.0242	0.0092	1.21e-06	0.7394	0.00670422	23.4409		3475
IL-2	rs170117	T	C	T	C	0.1617	-0.001998	0.0349	0.0134	3.867e-06	0.7301	0.0061396	21.4545		3475
IL-2	rs4634519	A	G	A	G	0.1261	-0.00508045	0.0269	0.0099	2.769e-06	0.2403	0.00628396	21.9622		3475
IL-2	rs7806875	A	T	A	T	-0.1192	0.00599512	0.0248	0.009	1.466e-06	0.1232	0.00660415	23.0887		3475
IL-2	rs12051139	T	C	T	C	0.1131	0.000564216	0.0247	0.0091	4.762e-06	0.8886	0.00599741	20.9547		3475
IL-2	rs56254584	C	G	C	G	-0.1303	0.0130733	0.0285	0.0133	4.837e-06	0.02325	0.00597915	20.8905		3475
IL-1β	rs143319329	T	C	T	C	-0.2801	0.0132039	0.0715	0.028	1.996e-06	0.279	0.00461645	15.3374	19.6627	3309
IL-1β	rs62015704	A	G	A	G	-0.1082	-0.0128121	0.0283	0.0143	2.087e-06	0.03924	0.00439816	14.609		3309
IL-1β	rs9898641	T	C	T	C	0.2032	0.00842557	0.0454	0.0179	3.592e-06	0.2792	0.00601752	20.0204		3309
IL-1β	rs1942793	T	G	T	G	-0.0717	0.00390838	0.0187	0.0089	4.976e-06	0.3153	0.00442316	14.6924		3309
IL-18	rs385076	T	C	T	C	0.2432	0.00681676	0.0248	0.0095	1.659e-22	0.09751	0.0257669	96.1136	38.2619	3636
IL-18	rs1656939	A	T	A	T	-0.1132	-0.00764534	0.0236	0.009	1.564e-06	0.04897	0.0062879	22.9948		3636
IL-18	rs4482818	A	G	A	G	-0.1286	0.00377924	0.0244	0.0094	1.453e-07	0.355	0.00758181	27.7628		3636
IL-18	rs4414903	C	G	C	G	0.1161	0.00629914	0.025	0.0102	3.307e-06	0.1545	0.00589647	21.5549		3636
IL-18	rs116383510	A	C	A	C	0.5426	0.00903425	0.1056	0.0416	2.995e-07	0.6168	0.00720885	26.3872		3636
IL-18	rs115267715	T	C	T	C	-0.4508	-0.00547169	0.08	0.0747	1.723e-08	0.8659	0.0086574	31.7358		3636
IL-18	rs17229943	A	C	A	C	0.312	0.00495301	0.0463	0.0259	1.617e-11	0.6603	0.0123348	45.3846		3636
IL-18	rs658805	A	G	A	G	-0.1226	0.00239071	0.0244	0.0095	4.942e-07	0.5585	0.0068956	25.2326		3636
IL-18	rs117266781	T	C	T	C	-0.6841	-0.00764534	0.1468	0.0411	3.15e-06	0.6695	0.00593714	21.7044		3636
IL-18	rs1852105	T	C	T	C	-0.3036	-0.00985658	0.0661	0.0188	4.32e-06	0.2289	0.00576852	21.0844		3636
IL-18	rs78623212	T	C	T	C	-0.8705	0.0134187	0.1778	0.0323	6.711e-07	0.3387	0.00654932	23.9571		3636
IL-18	rs2729385	A	G	A	G	-0.1231	-0.00208527	0.0262	0.0102	3.785e-06	0.6379	0.00603477	22.0635		3636
IL-18	rs71478720	T	C	T	C	0.2669	-0.00599537	0.0276	0.0103	3.708e-22	0.1796	0.0250742	93.4631		3636
IL-18	rs1979967	T	C	T	C	-0.1402	-0.000608438	0.0286	0.0105	9.453e-07	0.8965	0.00656567	24.0173		3636
IL-18	rs143370787	C	G	C	G	0.3116	0.00599512	0.066	0.0184	2.354e-06	0.4521	0.00609297	22.2776		3636
IL-18	rs10414578	T	C	T	C	0.1771	-0.00638303	0.035	0.0142	4.159e-07	0.3004	0.00699246	25.5895		3636
IL-18	rs78716465	A	G	A	G	-0.3265	0.00608078	0.0682	0.0228	1.631e-06	0.5391	0.0062639	22.9065		3636
IL-18	rs11700536	T	C	T	C	-0.1156	-0.000130308	0.025	0.0101	4.209e-06	0.9733	0.00584609	21.3696		3636
IL-17	rs17282552	T	C	T	C	0.2001	-0.008641	0.0405	0.0283	8.213e-07	0.4813	0.00313587	24.4046	25.2283	7760
IL-17	rs1530455	T	C	T	C	-0.108	-0.00334388	0.0173	0.0095	4.874e-10	0.4159	0.0049971	38.9622		7760
IL-17	rs78612928	T	C	T	C	-0.1037	-0.00243015	0.0222	0.0115	2.619e-06	0.6288	0.00280395	21.8142		7760
IL-17	rs187475560	T	C	T	C	0.2434	-0.0194558	0.052	0.0405	3.287e-06	0.2689	0.00281545	21.904		7760
IL-17	rs148562661	C	G	C	G	-0.2128	-0.00212891	0.0435	0.0323	1.003e-06	0.8797	0.00307444	23.925		7760
IL-17	rs184080173	T	C	T	C	-0.2384	0.0118114	0.0471	0.0187	4.194e-07	0.1464	0.00329062	25.6129		7760
IL-17	rs117556572	T	C	T	C	0.5102	0.0234953	0.1099	0.0649	3.28e-06	0.4046	0.00276961	21.5463		7760
IL-17	rs17106604	T	C	T	C	-0.1129	-0.00994544	0.0225	0.0142	6.374e-07	0.108	0.00323411	25.1716		7760
IL-17	rs11640734	C	G	C	G	0.1187	-0.00230352	0.0241	0.0155	5.35e-07	0.7333	0.00311638	24.2524		7760
IL-17	rs62191444	T	G	T	G	0.1136	0.00890237	0.0247	0.0152	4.215e-06	0.1779	0.00271843	21.1471		7760
IL-16	rs4513633	A	C	A	C	0.2239	0.00577661	0.0453	0.0131	7.442e-07	0.3123	0.00696503	24.4153	40.0343	3483
IL-16	rs4253283	T	C	T	C	-0.146	-0.00121773	0.0262	0.0095	1.746e-08	0.7679	0.0088368	31.0351		3483
IL-16	rs1801020	A	G	A	G	-0.1733	-0.000217202	0.0272	0.0106	4.53e-10	0.9592	0.0115206	40.5705		3483
IL-16	rs115981497	A	T	A	T	0.8306	-0.00408414	0.1681	0.0317	3.59e-06	0.7656	0.00696083	24.4005		3483
IL-16	rs12765671	A	G	A	G	0.6023	0.0074277	0.1318	0.0319	4.838e-06	0.5917	0.00595999	20.8711		3483
IL-16	rs1255143	T	C	T	C	-0.1306	0.00308553	0.0242	0.009	7.096e-08	0.43	0.00829251	29.1076		3483
IL-16	rs117916513	A	G	A	G	0.502	-0.0127674	0.0986	0.0385	3.785e-07	0.4449	0.0073872	25.9062		3483
IL-16	rs9706053	T	C	T	C	-0.4582	0.0135492	0.0932	0.0363	7.012e-07	0.3893	0.00689162	24.1562		3483
IL-16	rs4778636	A	G	A	G	0.7272	-0.00234718	0.0633	0.0162	1.108e-30	0.7399	0.0365086	131.902		3483
IL-16	rs144691581	A	G	A	G	-0.4882	-0.00308137	0.0967	0.0464	4.2e-07	0.8784	0.00726478	25.4738		3483
IL-16	rs117217798	T	C	T	C	0.2036	-0.0139856	0.0444	0.0177	4.153e-06	0.06939	0.00600098	21.0155		3483
IL-13	rs75383097	C	G	C	G	0.536	-0.0153737	0.1165	0.0387	4.285e-06	0.3596	0.00591585	21.156	52.3439	3557
IL-13	rs12623722	A	G	A	G	0.1185	-0.00126128	0.0258	0.01	4.192e-06	0.7688	0.00589583	21.084		3557
IL-13	rs6799107	T	C	T	C	0.1459	0.00755576	0.0301	0.011	1.245e-06	0.113	0.00656197	23.4819		3557
IL-13	rs139083458	T	C	T	C	-0.9902	0.0187629	0.2107	0.0411	2.81e-06	0.2928	0.00617085	22.0736		3557
IL-13	rs27949	T	C	T	C	0.1168	-0.00482127	0.0252	0.0095	3.428e-06	0.2415	0.00600324	21.4704		3557
IL-13	rs75995699	A	G	A	G	-0.3319	0.000260499	0.0698	0.0324	2.642e-06	0.9845	0.00631638	22.5974		3557
IL-13	rs9472168	A	G	A	G	-0.4244	-0.000695428	0.0248	0.0093	1.081e-65	0.865	0.0760682	292.687		3557
IL-13	rs142167313	T	C	T	C	0.313	-0.0246233	0.0617	0.0519	3.98e-07	0.2747	0.00718296	25.7202		3557
IL-13	rs117795020	A	G	A	G	0.3522	0.0184134	0.0716	0.0435	9.862e-07	0.3296	0.00675654	24.1829		3557
IL-13	rs7073807	T	C	T	C	-0.1682	-0.00126128	0.0356	0.0145	2.374e-06	0.8429	0.00623665	22.3104		3557
IL-13	rs76339001	A	T	A	T	0.4313	0.00968455	0.0886	0.0312	1.152e-06	0.4758	0.00661796	23.6836		3557
IL-12p70	rs41282644	A	G	A	G	-0.1473	0.0155903	0.0304	0.0279	1.045e-06	0.1974	0.00283088	23.4722	22.4739	8270
IL-12p70	rs6993770	A	T	A	T	-0.0918	0.00464805	0.0189	0.0101	1.118e-06	0.2921	0.00284459	23.5861		8270
IL-12p70	rs79121401	T	C	T	C	-0.5548	-0.0191516	0.1206	0.0458	4.242e-06	0.3359	0.00255248	21.1579		8270
IL-12p70	rs782107	A	G	A	G	-0.075	0.00417085	0.0156	0.0092	1.602e-06	0.2981	0.00278712	23.1083		8270
IL-12p70	rs71361173	T	G	T	G	-0.111	-0.00260488	0.0239	0.0128	3.06e-06	0.636	0.00260144	21.5648		8270
IL-12p70	rs200751	C	G	C	G	0.0986	-0.00247382	0.0214	0.0139	3.98e-06	0.6824	0.0025604	21.2237		8270
IL-12p70	rs17229494	A	G	A	G	0.1172	-0.0017363	0.0257	0.0173	4.931e-06	0.8177	0.00250838	20.7914		8270
IL-10	rs11206302	T	C	T	C	0.1189	-0.00521229	0.0251	0.017	2.202e-06	0.481	0.00291294	22.4338	23.8307	7681
IL-10	rs10493718	A	C	A	C	0.11	-0.00638303	0.0222	0.0105	7.16e-07	0.1631	0.00318622	24.5452		7681
IL-10	rs111913416	A	T	A	T	0.085	0.0003039	0.0172	0.0111	7.23e-07	0.9524	0.00316945	24.4156		7681
IL-10	rs2086656	T	C	T	C	0.0789	-0.000782434	0.0171	0.0098	3.783e-06	0.8508	0.00276402	21.2838		7681
IL-10	rs3025021	T	C	T	C	-0.0947	0.000564216	0.0195	0.0121	1.462e-06	0.9134	0.00306113	23.5786		7681
IL-10	rs41282660	A	G	A	G	0.1194	-0.00629931	0.0255	0.0155	3.723e-06	0.3497	0.00284625	21.9187		7681
IL-10	rs10457128	A	G	A	G	0.0865	4.34273e-05	0.0172	0.0093	5.237e-07	0.9943	0.00328193	25.285		7681
IL-10	rs465757	A	G	A	G	-0.084	0.0015217	0.0174	0.0099	1.173e-06	0.7258	0.00302501	23.2995		7681
IFN-γ	rs115729819	A	G	A	G	-0.2484	-0.000260655	0.0515	0.0444	1.382e-06	0.99	0.00301184	23.2582		7701
IFN-γ	rs73479333	C	G	C	G	0.1159	-0.00508045	0.024	0.0164	1.343e-06	0.477	0.00301915	23.3148		7701
IFN-γ	rs2188420	C	G	C	G	-0.0987	0.00642753	0.0202	0.0137	1.03e-06	0.2798	0.00309058	23.8682		7701
IFN-γ	rs10487554	A	G	A	G	0.0895	-0.00217255	0.0183	0.0101	1.087e-06	0.6219	0.00309635	23.9128		7701
IFN-γ	rs112783231	A	G	A	G	0.2408	0.00794824	0.0511	0.0314	1.955e-06	0.5608	0.00287524	22.2003		7701
IFN-γ	rs1867282	T	C	T	C	-0.0774	-0.0013484	0.0166	0.0096	3.152e-06	0.7499	0.0028151	21.7347		7701
IFN-γ	rs12420286	T	C	T	C	-0.2376	0.00186779	0.0501	0.023	2.083e-06	0.8522	0.00291208	22.4856		7701
IFN-γ	rs11843756	T	G	T	G	-0.184	0.00347346	0.0393	0.0263	3.089e-06	0.7613	0.00283837	21.9148		7701
IFN-γ	rs2073438	A	G	A	G	-0.0898	0.00403748	0.0188	0.0101	1.676e-06	0.3553	0.00295396	22.8099		7701
IFN-γ	rs113600793	A	C	A	C	-0.1829	-0.000434512	0.0373	0.0229	8.95e-07	0.9659	0.0031125	24.0379		7701
HGF	rs3748034	T	G	T	G	-0.1495	0.00699201	0.0234	0.0138	1.81e-10	0.2421	0.00489845	40.8081	29.2815	8292
HGF	rs150322232	A	G	A	G	-0.2104	-0.000521466	0.0463	0.0313	4.89e-06	0.9704	0.00248422	20.6455		8292
HGF	rs5745687	T	C	T	C	0.3072	-0.003042	0.0406	0.0182	2.751e-14	0.7001	0.00685714	57.2382		8292
HGF	rs2003620	T	C	T	C	-0.2279	-0.00629931	0.0489	0.0189	2.831e-06	0.4415	0.00261262	21.7153		8292
HGF	rs62481625	T	C	T	C	-0.1091	-0.00325636	0.0225	0.0107	1.18e-06	0.4814	0.00282745	23.5061		8292
HGF	rs11060254	A	G	A	G	0.08	-0.00633896	0.0167	0.0094	1.584e-06	0.1209	0.00275986	22.9426		8292
HGF	rs1698249	A	C	A	C	0.1698	-0.00629931	0.0372	0.0157	4.088e-06	0.356	0.00250634	20.8298		8292
HGF	rs6077285	C	G	C	G	0.1393	-0.0010871	0.0274	0.0145	3.195e-07	0.8622	0.00310735	25.8402		8292
HGF	rs180840563	A	T	A	T	0.2002	-0.0307472	0.0416	0.0295	1.532e-06	0.01629	0.00278529	23.1546		8292
GROα	rs1113500	T	G	T	G	-0.1174	0.00877471	0.0244	0.0093	1.571e-06	0.02884	0.0065616	23.1371	43.5914	3505
GROα	rs508977	T	G	T	G	0.3802	0.005558	0.028	0.0105	7.558e-42	0.2249	0.0499753	184.272		3505
GROα	rs185768063	A	G	A	G	-0.3998	-0.0578927	0.076	0.0698	1.456e-07	0.05641	0.00783348	27.6573		3505
GROα	rs118158560	A	G	A	G	-0.2703	0.00994355	0.0594	0.0215	3.42e-06	0.2874	0.00587318	20.6953		3505
GROα	rs188345231	T	C	T	C	-0.623	0.00638474	0.1323	0.0482	4.342e-06	0.7599	0.0062868	22.162		3505
GROα	rs140734053	A	G	A	G	-0.7257	0.0186755	0.1561	0.0382	3.578e-06	0.2611	0.00612845	21.6003		3505
GROα	rs62024303	A	G	A	G	0.3053	0.0149823	0.0666	0.0255	4.408e-06	0.1768	0.00595966	21.0018		3505
GROα	rs2422841	A	G	A	G	0.1657	-0.00590731	0.0361	0.0177	4.656e-06	0.4424	0.00597503	21.0563		3505
GROα	rs78653452	T	G	T	G	0.7362	0.00282241	0.1558	0.0411	1.208e-06	0.8747	0.0063301	22.3156		3505
GCSF	rs139692213	A	T	A	T	0.6028	0.0103805	0.1336	0.0316	4.796e-06	0.4492	0.00256903	20.3528	23.8864	7904
GCSF	rs11903143	A	G	A	G	-0.087	-0.00364596	0.0176	0.01	6.352e-07	0.4045	0.00308195	24.4289		7904
GCSF	rs2324653	C	G	C	G	0.0808	-0.00243015	0.0161	0.0089	5.033e-07	0.5318	0.00317645	25.1803		7904
GCSF	rs115256310	A	G	A	G	0.6821	-0.0211077	0.136	0.0382	6.726e-07	0.203	0.00317243	25.1483		7904
GCSF	rs1817411	T	C	T	C	-0.089	0.00269295	0.0191	0.0104	3.099e-06	0.5539	0.00273952	21.7072		7904
GCSF	rs145756094	C	G	C	G	0.7408	-0.0271448	0.1479	0.0463	5.526e-07	0.1771	0.00316404	25.0816		7904
GCSF	rs147128865	T	C	T	C	-0.27	0.0257972	0.0587	0.0529	4.923e-06	0.2611	0.00266958	21.1515		7904
GCSF	rs2671444	A	G	A	G	0.0784	-0.00412798	0.0166	0.0094	2.484e-06	0.3139	0.00281414	22.3001		7904
GCSF	rs76287671	T	C	T	C	-0.0938	-0.00842397	0.0189	0.0117	6.921e-07	0.09738	0.00310659	24.6248		7904
GCSF	rs77318030	T	C	T	C	0.2045	-0.00104356	0.0428	0.0231	2.211e-06	0.9176	0.00288005	22.8239		7904
Eotaxin	rs1476670	A	C	A	C	0.1007	-0.000347575	0.0217	0.0115	3.514e-06	0.9462	0.00263437	21.5294	25.287	8153
Eotaxin	rs187131	C	G	C	G	-0.1291	-0.00186713	0.0254	0.0139	3.573e-07	0.7564	0.00315859	25.8273		8153
Eotaxin	rs112347425	T	C	T	C	-0.158	0.0149823	0.0277	0.0158	8.647e-09	0.02877	0.00397473	32.5273		8153
Eotaxin	rs59808887	T	C	T	C	0.1673	0.00807615	0.0358	0.0205	2.911e-06	0.3643	0.00267145	21.8333		8153
Eotaxin	rs2024050	A	G	A	G	-0.1728	-0.000521466	0.0303	0.0161	1.104e-08	0.9415	0.00397334	32.5159		8153
Eotaxin	rs2210755	T	C	T	C	0.1104	0.0023	0.0242	0.017	4.854e-06	0.7534	0.00254614	20.8066		8153
Eotaxin	rs2419841	T	C	T	C	0.1277	-0.00443061	0.0279	0.0148	4.978e-06	0.4902	0.00256296	20.9443		8153
Eotaxin	rs75426604	A	C	A	C	0.1366	-0.0102922	0.0291	0.0143	2.528e-06	0.098	0.00269542	22.0297		8153
Eotaxin	rs79722574	T	C	T	C	0.1113	0.00525346	0.0228	0.012	1.061e-06	0.3127	0.00291431	23.824		8153
Eotaxin	rs80341932	A	G	A	G	-0.1016	0.00347346	0.0205	0.0123	6.689e-07	0.5156	0.00300369	24.5569		8153
Eotaxin	rs2211994	T	C	T	C	-0.0885	0.00325799	0.0177	0.0101	6.079e-07	0.4614	0.00305698	24.9939		8153
Eotaxin	rs11087905	A	C	A	C	-0.0941	0.00473397	0.0189	0.0126	5.477e-07	0.3856	0.00303124	24.7827		8153
Eotaxin	rs5746492	A	G	A	G	-0.0954	-0.00764534	0.0207	0.0117	3.959e-06	0.132	0.00259842	21.2349		8153
CTACK	rs3766110	A	C	A	C	0.1287	0.00125763	0.0278	0.0105	3.855e-06	0.7852	0.00586794	21.4204	39.6552	3631
CTACK	rs115348265	A	T	A	T	-0.3199	0.0260141	0.0675	0.0263	2.144e-06	0.0226	0.00614775	22.4482		3631
CTACK	rs116303454	A	G	A	G	-0.383	0.0119002	0.0816	0.0349	3.272e-06	0.4322	0.00603065	22.018		3631
CTACK	rs113436108	C	G	C	G	0.5249	-0.0106837	0.1119	0.0264	3.424e-06	0.3526	0.00602342	21.9914		3631
CTACK	rs2731674	T	G	T	G	0.1333	-0.000912977	0.0267	0.0106	5.635e-07	0.8414	0.00681774	24.9114		3631
CTACK	rs2070074	A	G	A	G	-0.4467	0.00178129	0.0374	0.0157	1.785e-32	0.7917	0.037803	142.577		3631
CTACK	rs145902143	A	G	A	G	0.2838	-0.00291082	0.0581	0.0229	1.028e-06	0.7715	0.00652832	23.847		3631
CTACK	rs7333764	T	C	T	C	-0.2773	0.00968455	0.0593	0.0299	2.854e-06	0.4546	0.00598627	21.855		3631
CTACK	rs55764737	T	C	T	C	-0.5313	-0.00113064	0.0972	0.0252	4.618e-08	0.9185	0.00816135	29.8612		3631
CTACK	rs57338032	A	G	A	G	-0.1583	-0.00533977	0.0317	0.0122	6.228e-07	0.3132	0.00682095	24.9232		3631
CTACK	rs76395525	A	G	A	G	-0.5277	0.00620924	0.1083	0.0413	9.549e-07	0.7297	0.00649622	23.7289		3631
CTACK	rs135564	A	G	A	G	0.1893	-0.00577526	0.0268	0.0103	2.432e-12	0.1976	0.0135543	49.8646		3631
bFGF	rs16873997	C	G	C	G	0.4922	-0.00977218	0.1048	0.0371	2.993e-06	0.5441	0.00290728	22.0519	23.0179	7565
bFGF	rs61990749	C	G	C	G	-0.1116	-0.00929273	0.0229	0.0143	1.244e-06	0.1351	0.00312959	23.7434		7565
bFGF	rs116920326	C	G	C	G	0.2435	-0.012508	0.0534	0.0435	4.953e-06	0.5077	0.00274103	20.7874		7565
bFGF	rs9907295	T	C	T	C	0.1319	-0.0110756	0.0269	0.0146	7.948e-07	0.08138	0.00316809	24.0364		7565
bFGF	rs75168112	T	C	T	C	0.1001	-0.00712408	0.0214	0.0134	2.999e-06	0.2229	0.00288388	21.8739		7565

## Sheet: Table S2
Table S2 Association of the SNPs used as instruments with confounders in PhenoScanner (P<5x10-6, accessed on 2023/05/12)
Cytokines	SNP	A1	A2	Trait	Study	PMID	Ancestry	Year	Beta	SE	P-value	N	N_cases	N_controls	Dataset
bFGF	rs116920326	C	G	Fibroblast growth factor basic levels	Ahola-Olli A	27989323	European	2017	-0.2435	0.05334	5e-06	-	-	-	NHGRI-EBI_GWAS_Catalog
bFGF	rs145577605	A	G	Fibroblast growth factor basic levels	Ahola-Olli A	27989323	European	2017	-0.2081	0.04254	1e-06	-	-	-	NHGRI-EBI_GWAS_Catalog
bFGF	rs16873997	C	G	Fibroblast growth factor basic levels	Ahola-Olli A	27989323	European	2017	-0.4922	0.1054	3e-06	-	-	-	NHGRI-EBI_GWAS_Catalog
bFGF	rs16873997	C	G	Self-reported ovarian cyst or cysts	Neale B	UKBB	European	2017	-0.004769	0.0009895	1.441e-06	337159	2752	334407	Neale-B_UKBB_EUR_2017
bFGF	rs16873997	C	G	Treatment with fexofenadine	Neale B	UKBB	European	2017	-0.002763	0.0006231	9.204e-06	337159	1078	336081	Neale-B_UKBB_EUR_2017
bFGF	rs61990749	C	G	Fibroblast growth factor basic levels	Ahola-Olli A	27989323	European	2017	-0.1116	0.02281	1e-06	-	-	-	NHGRI-EBI_GWAS_Catalog
bFGF	rs75168112	C	T	Fibroblast growth factor basic levels	Ahola-Olli A	27989323	European	2017	0.1001	0.02143	3e-06	-	-	-	NHGRI-EBI_GWAS_Catalog
bFGF	rs9907295	C	T	Reticulocyte count	Astle W	27863252	European	2016	-0.03716	0.006139	1.416e-09	173480	0	173480	Astle-W_Blood-Cell-Traits_EUR_2016
bFGF	rs9907295	C	T	Reticulocyte fraction of red cells	Astle W	27863252	European	2016	-0.03974	0.006135	9.362e-11	173480	0	173480	Astle-W_Blood-Cell-Traits_EUR_2016
bFGF	rs9907295	C	T	Fibroblast growth factor basic levels	Ahola-Olli A	27989323	European	2017	0.1319	0.02673	8e-07	-	-	-	NHGRI-EBI_GWAS_Catalog
CTACK	rs113436108	C	G	CTACK levels	Ahola-Olli A	27989323	European	2017	-0.5249	0.1124	3e-06	-	-	-	NHGRI-EBI_GWAS_Catalog
CTACK	rs115348265	A	T	CTACK levels	Ahola-Olli A	27989323	European	2017	-0.3199	0.0673	2e-06	-	-	-	NHGRI-EBI_GWAS_Catalog
CTACK	rs116303454	A	G	CTACK levels	Ahola-Olli A	27989323	European	2017	-0.383	0.082	3e-06	-	-	-	NHGRI-EBI_GWAS_Catalog
CTACK	rs145902143	A	G	CTACK levels	Ahola-Olli A	27989323	European	2017	-0.2838	0.05802	1e-06	-	-	-	NHGRI-EBI_GWAS_Catalog
CTACK	rs2070074	A	G	CTACK levels	Ahola-Olli A	27989323	European	2017	-0.4467	0.03768	2e-32	-	-	-	NHGRI-EBI_GWAS_Catalog
CTACK	rs2731674	T	G	Arm fat-free mass left	Neale B	UKBB	European	2017	0.008103	0.001775	5.001e-06	331159	0	331159	Neale-B_UKBB_EUR_2017
CTACK	rs2731674	T	G	Arm fat-free mass right	Neale B	UKBB	European	2017	0.008461	0.00174	1.155e-06	331221	0	331221	Neale-B_UKBB_EUR_2017
CTACK	rs2731674	T	G	Arm predicted mass left	Neale B	UKBB	European	2017	0.008313	0.001768	2.594e-06	331146	0	331146	Neale-B_UKBB_EUR_2017
CTACK	rs2731674	T	G	Arm predicted mass right	Neale B	UKBB	European	2017	0.008242	0.001734	1.991e-06	331216	0	331216	Neale-B_UKBB_EUR_2017
CTACK	rs2731674	T	G	Comparative height size at age 10	Neale B	UKBB	European	2017	0.01188	0.001906	4.488e-10	332021	0	332021	Neale-B_UKBB_EUR_2017
CTACK	rs2731674	T	G	Forced expiratory volume in 1-second, best measure	Neale B	UKBB	European	2017	0.0117	0.002628	8.518e-06	255492	0	255492	Neale-B_UKBB_EUR_2017
CTACK	rs2731674	T	G	Forced vital capacity	Neale B	UKBB	European	2017	0.01325	0.002267	5.029e-09	307638	0	307638	Neale-B_UKBB_EUR_2017
CTACK	rs2731674	T	G	Forced vital capacity, best measure	Neale B	UKBB	European	2017	0.01462	0.002489	4.215e-09	255492	0	255492	Neale-B_UKBB_EUR_2017
CTACK	rs2731674	T	G	Hand grip strength left	Neale B	UKBB	European	2017	0.008909	0.002013	9.656e-06	335821	0	335821	Neale-B_UKBB_EUR_2017
CTACK	rs2731674	T	G	Height	Neale B	UKBB	European	2017	0.01773	0.001984	3.949e-19	336474	0	336474	Neale-B_UKBB_EUR_2017
CTACK	rs2731674	T	G	Trunk fat-free mass	Neale B	UKBB	European	2017	0.009889	0.001759	1.878e-08	331030	0	331030	Neale-B_UKBB_EUR_2017
CTACK	rs2731674	T	G	Trunk predicted mass	Neale B	UKBB	European	2017	0.009933	0.001753	1.459e-08	330995	0	330995	Neale-B_UKBB_EUR_2017
CTACK	rs2731674	T	G	Whole body fat-free mass	Neale B	UKBB	European	2017	0.008547	0.001766	1.292e-06	331291	0	331291	Neale-B_UKBB_EUR_2017
CTACK	rs2731674	T	G	Whole body water mass	Neale B	UKBB	European	2017	0.008386	0.001768	2.111e-06	331315	0	331315	Neale-B_UKBB_EUR_2017
CTACK	rs3766110	A	C	Neuroticism	van den Oord EJ	18762592	European	2008	NA	NA	7.38e-06	1227	-	-	GRASP
CTACK	rs3766110	A	C	CTACK levels	Ahola-Olli A	27989323	European	2017	-0.1287	0.02791	4e-06	-	-	-	NHGRI-EBI_GWAS_Catalog
CTACK	rs3766110	A	C	Blood clot in the leg	Neale B	UKBB	European	2017	0.002224	0.0004088	5.36e-08	336782	6905	329877	Neale-B_UKBB_EUR_2017
CTACK	rs3766110	A	C	Phlebitis and thrombophlebitis	Neale B	UKBB	European	2017	0.001065	0.0001989	8.673e-08	337199	1613	335586	Neale-B_UKBB_EUR_2017
CTACK	rs3766110	A	C	Self-reported deep venous thrombosis	Neale B	UKBB	European	2017	0.002261	0.0004044	2.241e-08	337159	6767	330392	Neale-B_UKBB_EUR_2017
CTACK	rs55764737	C	T	CTACK levels	Ahola-Olli A	27989323	European	2017	0.5313	0.09746	5e-08	-	-	-	NHGRI-EBI_GWAS_Catalog
CTACK	rs57338032	A	G	CTACK levels	Ahola-Olli A	27989323	European	2017	-0.1583	0.03172	6e-07	-	-	-	NHGRI-EBI_GWAS_Catalog
CTACK	rs7333764	C	T	CTACK levels	Ahola-Olli A	27989323	European	2017	0.2773	0.05937	3e-06	-	-	-	NHGRI-EBI_GWAS_Catalog
CTACK	rs76395525	A	G	CTACK levels	Ahola-Olli A	27989323	European	2017	-0.5277	0.1079	1e-06	-	-	-	NHGRI-EBI_GWAS_Catalog
CTACK	rs76395525	A	G	Doctor diagnosed chronic bronchitis	Neale B	UKBB	European	2017	0.01037	0.002263	4.62e-06	83529	944	82585	Neale-B_UKBB_EUR_2017
Eotaxin	rs11087905	A	C	Eotaxin levels	Ahola-Olli A	27989323	European	2017	-0.0941	0.01872	5e-07	-	-	-	NHGRI-EBI_GWAS_Catalog
Eotaxin	rs112347425	C	T	Monocyte percentage of white cells	Astle W	27863252	European	2016	-0.02659	0.005945	7.727e-06	173480	0	173480	Astle-W_Blood-Cell-Traits_EUR_2016
Eotaxin	rs112347425	C	T	Eotaxin levels	Ahola-Olli A	27989323	European	2017	0.158	0.02749	9e-09	-	-	-	NHGRI-EBI_GWAS_Catalog
Eotaxin	rs1476670	A	C	Eotaxin levels	Ahola-Olli A	27989323	European	2017	-0.1007	0.02184	4e-06	-	-	-	NHGRI-EBI_GWAS_Catalog
Eotaxin	rs187131	G	C	Eotaxin levels	Ahola-Olli A	27989323	European	2017	0.1291	0.02547	4e-07	-	-	-	NHGRI-EBI_GWAS_Catalog
Eotaxin	rs2024050	G	A	Basophil count	Astle W	27863252	European	2016	-0.02625	0.00573	4.616e-06	173480	0	173480	Astle-W_Blood-Cell-Traits_EUR_2016
Eotaxin	rs2024050	G	A	Basophil percentage of granulocytes	Astle W	27863252	European	2016	-0.02814	0.005734	9.199e-07	173480	0	173480	Astle-W_Blood-Cell-Traits_EUR_2016
Eotaxin	rs2024050	G	A	Basophil percentage of white cells	Astle W	27863252	European	2016	-0.03044	0.005686	8.593e-08	173480	0	173480	Astle-W_Blood-Cell-Traits_EUR_2016
Eotaxin	rs2024050	G	A	Eosinophil count	Astle W	27863252	European	2016	-0.06782	0.005836	3.26e-31	173480	0	173480	Astle-W_Blood-Cell-Traits_EUR_2016
Eotaxin	rs2024050	G	A	Eosinophil percentage of granulocytes	Astle W	27863252	European	2016	-0.06893	0.005854	5.276e-32	173480	0	173480	Astle-W_Blood-Cell-Traits_EUR_2016
Eotaxin	rs2024050	G	A	Eosinophil percentage of white cells	Astle W	27863252	European	2016	-0.07228	0.00583	2.669e-35	173480	0	173480	Astle-W_Blood-Cell-Traits_EUR_2016
Eotaxin	rs2024050	G	A	Neutrophil percentage of granulocytes	Astle W	27863252	European	2016	0.06683	0.005855	3.533e-30	173480	0	173480	Astle-W_Blood-Cell-Traits_EUR_2016
Eotaxin	rs2024050	G	A	Sum eosinophil basophil counts	Astle W	27863252	European	2016	-0.06581	0.005843	2.021e-29	173480	0	173480	Astle-W_Blood-Cell-Traits_EUR_2016
Eotaxin	rs2024050	G	A	Eotaxin levels	Ahola-Olli A	27989323	European	2017	0.1728	0.03015	1e-08	-	-	-	NHGRI-EBI_GWAS_Catalog
Eotaxin	rs2210755	C	T	Eotaxin levels	Ahola-Olli A	27989323	European	2017	0.1104	0.02419	5e-06	-	-	-	NHGRI-EBI_GWAS_Catalog
Eotaxin	rs2211994	C	T	Eotaxin levels	Ahola-Olli A	27989323	European	2017	0.0885	0.01773	6e-07	-	-	-	NHGRI-EBI_GWAS_Catalog
Eotaxin	rs2419841	C	T	Eotaxin levels	Ahola-Olli A	27989323	European	2017	0.1277	0.02798	5e-06	-	-	-	NHGRI-EBI_GWAS_Catalog
Eotaxin	rs5746492	A	G	Eotaxin levels	Ahola-Olli A	27989323	European	2017	-0.0954	0.02069	4e-06	-	-	-	NHGRI-EBI_GWAS_Catalog
Eotaxin	rs59808887	C	T	Eotaxin levels	Ahola-Olli A	27989323	European	2017	0.1673	0.03582	3e-06	-	-	-	NHGRI-EBI_GWAS_Catalog
Eotaxin	rs75426604	A	C	Eotaxin levels	Ahola-Olli A	27989323	European	2017	-0.1366	0.02925	3e-06	-	-	-	NHGRI-EBI_GWAS_Catalog
Eotaxin	rs79722574	C	T	Eotaxin levels	Ahola-Olli A	27989323	European	2017	0.1113	0.02275	1e-06	-	-	-	NHGRI-EBI_GWAS_Catalog
Eotaxin	rs80341932	A	G	Eotaxin levels	Ahola-Olli A	27989323	European	2017	-0.1016	0.02048	7e-07	-	-	-	NHGRI-EBI_GWAS_Catalog
GCSF	rs115256310	A	G	Granulocyte colony stimulating factor levels	Ahola-Olli A	27989323	European	2017	-0.6821	0.1375	7e-07	-	-	-	NHGRI-EBI_GWAS_Catalog
GCSF	rs11903143	A	G	Granulocyte colony stimulating factor levels	Ahola-Olli A	27989323	European	2017	-0.087	0.01743	6e-07	-	-	-	NHGRI-EBI_GWAS_Catalog
GCSF	rs139692213	A	T	Granulocyte colony stimulating factor levels	Ahola-Olli A	27989323	European	2017	-0.6028	0.1321	5e-06	-	-	-	NHGRI-EBI_GWAS_Catalog
GCSF	rs139692213	A	T	Carcinoma in situ of other and unspecified sites	Neale B	UKBB	European	2017	0.0007719	0.0001335	7.491e-09	337199	92	337107	Neale-B_UKBB_EUR_2017
GCSF	rs139692213	A	T	Other disorders of bone density and structure	Neale B	UKBB	European	2017	0.0006596	0.0001198	3.668e-08	337199	74	337125	Neale-B_UKBB_EUR_2017
GCSF	rs139692213	A	T	Self-reported bladder cancer	Neale B	UKBB	European	2017	0.001806	0.0003931	4.33e-06	337159	799	336360	Neale-B_UKBB_EUR_2017
GCSF	rs139692213	A	T	Treatment with carvedilol	Neale B	UKBB	European	2017	0.0009951	0.0002084	1.793e-06	337159	224	336935	Neale-B_UKBB_EUR_2017
GCSF	rs145756094	C	G	Granulocyte colony stimulating factor levels	Ahola-Olli A	27989323	European	2017	-0.7408	0.1484	6e-07	-	-	-	NHGRI-EBI_GWAS_Catalog
GCSF	rs147128865	C	T	Granulocyte colony stimulating factor levels	Ahola-Olli A	27989323	European	2017	0.27	0.05915	5e-06	-	-	-	NHGRI-EBI_GWAS_Catalog
GCSF	rs1817411	T	C	Granulocyte colony stimulating factor levels	Ahola-Olli A	27989323	European	2017	-0.089	0.01905	3e-06	-	-	-	NHGRI-EBI_GWAS_Catalog
GCSF	rs2324653	C	G	Granulocyte colony stimulating factor levels	Ahola-Olli A	27989323	European	2017	-0.0808	0.01608	5e-07	-	-	-	NHGRI-EBI_GWAS_Catalog
GCSF	rs76287671	C	T	Granulocyte count	Astle W	27863252	European	2016	0.05043	0.00458	3.43e-28	173480	0	173480	Astle-W_Blood-Cell-Traits_EUR_2016
GCSF	rs76287671	C	T	Granulocyte percentage of myeloid white cells	Astle W	27863252	European	2016	0.03581	0.004555	3.801e-15	173480	0	173480	Astle-W_Blood-Cell-Traits_EUR_2016
GCSF	rs76287671	C	T	Lymphocyte percentage of white cells	Astle W	27863252	European	2016	-0.02999	0.004542	4.075e-11	173480	0	173480	Astle-W_Blood-Cell-Traits_EUR_2016
GCSF	rs76287671	C	T	Monocyte percentage of white cells	Astle W	27863252	European	2016	-0.0299	0.004544	4.748e-11	173480	0	173480	Astle-W_Blood-Cell-Traits_EUR_2016
GCSF	rs76287671	C	T	Myeloid white cell count	Astle W	27863252	European	2016	0.04894	0.004592	1.595e-26	173480	0	173480	Astle-W_Blood-Cell-Traits_EUR_2016
GCSF	rs76287671	C	T	Neutrophil count	Astle W	27863252	European	2016	0.05074	0.004569	1.195e-28	173480	0	173480	Astle-W_Blood-Cell-Traits_EUR_2016
GCSF	rs76287671	C	T	Neutrophil percentage of white cells	Astle W	27863252	European	2016	0.03494	0.00455	1.589e-14	173480	0	173480	Astle-W_Blood-Cell-Traits_EUR_2016
GCSF	rs76287671	C	T	Sum basophil neutrophil counts	Astle W	27863252	European	2016	0.05069	0.004577	1.668e-28	173480	0	173480	Astle-W_Blood-Cell-Traits_EUR_2016
GCSF	rs76287671	C	T	Sum neutrophil eosinophil counts	Astle W	27863252	European	2016	0.05068	0.004573	1.514e-28	173480	0	173480	Astle-W_Blood-Cell-Traits_EUR_2016
GCSF	rs76287671	C	T	White blood cell count	Astle W	27863252	European	2016	0.04671	0.004574	1.771e-24	173480	0	173480	Astle-W_Blood-Cell-Traits_EUR_2016
GCSF	rs76287671	C	T	Granulocyte colony stimulating factor levels	Ahola-Olli A	27989323	European	2017	0.0938	0.01891	7e-07	-	-	-	NHGRI-EBI_GWAS_Catalog
GCSF	rs77318030	C	T	Granulocyte colony stimulating factor levels	Ahola-Olli A	27989323	European	2017	0.2045	0.04302	2e-06	-	-	-	NHGRI-EBI_GWAS_Catalog
GROα	rs1113500	G	T	Growth regulated protein alpha levels	Ahola-Olli A	27989323	European	2017	0.1174	0.0247	2e-06	-	-	-	NHGRI-EBI_GWAS_Catalog
GROα	rs118158560	A	G	Growth regulated protein alpha levels	Ahola-Olli A	27989323	European	2017	-0.2703	0.05787	3e-06	-	-	-	NHGRI-EBI_GWAS_Catalog
GROα	rs118158560	A	G	Fibroblastic disorders	Neale B	UKBB	European	2017	0.003392	0.0003857	1.426e-18	337199	1862	335337	Neale-B_UKBB_EUR_2017
GROα	rs118158560	A	G	Self-reported dupuytrens contracture	Neale B	UKBB	European	2017	0.0008339	0.0001395	2.284e-09	337159	242	336917	Neale-B_UKBB_EUR_2017
GROα	rs140734053	A	G	Growth regulated protein alpha levels	Ahola-Olli A	27989323	European	2017	-0.7257	0.1574	4e-06	-	-	-	NHGRI-EBI_GWAS_Catalog
GROα	rs185768063	A	G	Growth regulated protein alpha levels	Ahola-Olli A	27989323	European	2017	-0.3998	0.07506	1e-07	-	-	-	NHGRI-EBI_GWAS_Catalog
GROα	rs185768063	A	G	Treatment with migril tablet	Neale B	UKBB	European	2017	-0.0009278	0.0002071	7.436e-06	337159	84	337075	Neale-B_UKBB_EUR_2017
GROα	rs188345231	C	T	Mean corpuscular hemoglobin concentration	Astle W	27863252	European	2016	-0.05912	0.01263	2.848e-06	173480	0	173480	Astle-W_Blood-Cell-Traits_EUR_2016
GROα	rs188345231	C	T	Growth regulated protein alpha levels	Ahola-Olli A	27989323	European	2017	0.623	0.1351	4e-06	-	-	-	NHGRI-EBI_GWAS_Catalog
GROα	rs2422841	A	G	Growth regulated protein alpha levels	Ahola-Olli A	27989323	European	2017	-0.1657	0.0363	5e-06	-	-	-	NHGRI-EBI_GWAS_Catalog
GROα	rs508977	T	G	Granulocyte count	Astle W	27863252	European	2016	-0.0193	0.004246	5.486e-06	173480	0	173480	Astle-W_Blood-Cell-Traits_EUR_2016
GROα	rs508977	T	G	Myeloid white cell count	Astle W	27863252	European	2016	-0.0189	0.004257	9.026e-06	173480	0	173480	Astle-W_Blood-Cell-Traits_EUR_2016
GROα	rs508977	T	G	Neutrophil count	Astle W	27863252	European	2016	-0.01908	0.004235	6.631e-06	173480	0	173480	Astle-W_Blood-Cell-Traits_EUR_2016
GROα	rs508977	T	G	Sum basophil neutrophil counts	Astle W	27863252	European	2016	-0.01918	0.004242	6.109e-06	173480	0	173480	Astle-W_Blood-Cell-Traits_EUR_2016
GROα	rs508977	T	G	Sum neutrophil eosinophil counts	Astle W	27863252	European	2016	-0.01942	0.00424	4.661e-06	173480	0	173480	Astle-W_Blood-Cell-Traits_EUR_2016
GROα	rs508977	T	G	Growth regulated protein alpha levels	Ahola-Olli A	27989323	European	2017	-0.3802	0.02806	8e-42	-	-	-	NHGRI-EBI_GWAS_Catalog
GROα	rs62024303	A	G	3 hydroxypropylmercapturic acid levels in smokers	Park SL	26053186	Mixed	2015	NA	NA	3e-07	-	-	-	NHGRI-EBI_GWAS_Catalog
GROα	rs62024303	A	G	Growth regulated protein alpha levels	Ahola-Olli A	27989323	European	2017	-0.3053	0.06621	4e-06	-	-	-	NHGRI-EBI_GWAS_Catalog
GROα	rs78653452	G	T	Growth regulated protein alpha levels	Ahola-Olli A	27989323	European	2017	0.7362	0.1505	1e-06	-	-	-	NHGRI-EBI_GWAS_Catalog
GROα	rs78653452	G	T	Neoplasm of uncertain or unknown behaviour of endocrine glands	Neale B	UKBB	European	2017	-0.0008282	0.0001692	9.846e-07	337199	81	337118	Neale-B_UKBB_EUR_2017
HGF	rs11060254	A	G	Hepatocyte growth factor levels	Ahola-Olli A	27989323	European	2017	-0.08	0.01683	2e-06	-	-	-	NHGRI-EBI_GWAS_Catalog
HGF	rs150322232	A	G	Hepatocyte growth factor levels	Ahola-Olli A	27989323	European	2017	-0.2104	0.04609	5e-06	-	-	-	NHGRI-EBI_GWAS_Catalog
HGF	rs1698249	A	C	Hepatocyte growth factor levels	Ahola-Olli A	27989323	European	2017	-0.1698	0.03682	4e-06	-	-	-	NHGRI-EBI_GWAS_Catalog
HGF	rs180840563	A	T	Hepatocyte growth factor levels	Ahola-Olli A	27989323	European	2017	-0.2002	0.04212	2e-06	-	-	-	NHGRI-EBI_GWAS_Catalog
HGF	rs180840563	A	T	Placenta praevia	Neale B	UKBB	European	2017	0.000743	0.0001499	7.13e-07	337199	108	337091	Neale-B_UKBB_EUR_2017
HGF	rs2003620	T	C	Hepatocyte growth factor levels	Ahola-Olli A	27989323	European	2017	-0.2279	0.04879	3e-06	-	-	-	NHGRI-EBI_GWAS_Catalog
HGF	rs3748034	T	G	Hepatocyte growth factor levels	Ahola-Olli A	27989323	European	2017	-0.1495	0.0235	2e-10	-	-	-	NHGRI-EBI_GWAS_Catalog
HGF	rs3748034	T	G	Leg fat percentage left	Neale B	UKBB	European	2017	0.009861	0.002175	5.791e-06	331278	0	331278	Neale-B_UKBB_EUR_2017
HGF	rs3748034	T	G	Self-reported high cholesterol	Neale B	UKBB	European	2017	0.005907	0.00114	2.205e-07	337159	41296	295863	Neale-B_UKBB_EUR_2017
HGF	rs5745687	T	C	Endothelial growth factor levels	Lieb W	25552591	European	2014	0.099	0.01108	4e-19	-	-	-	NHGRI-EBI_GWAS_Catalog
HGF	rs5745687	T	C	Hepatocyte growth factor levels	Ahola-Olli A	27989323	European	2017	-0.3072	0.04043	3e-14	-	-	-	NHGRI-EBI_GWAS_Catalog
HGF	rs6077285	C	G	Hepatocyte growth factor levels	Ahola-Olli A	27989323	European	2017	-0.1393	0.02719	3e-07	-	-	-	NHGRI-EBI_GWAS_Catalog
HGF	rs62481625	C	T	Hepatocyte growth factor levels	Ahola-Olli A	27989323	European	2017	0.1091	0.0223	1e-06	-	-	-	NHGRI-EBI_GWAS_Catalog
IFN-γ	rs112783231	A	G	Interferon gamma levels	Ahola-Olli A	27989323	European	2017	-0.2408	0.05066	2e-06	-	-	-	NHGRI-EBI_GWAS_Catalog
IFN-γ	rs113600793	A	C	Neutrophil percentage of granulocytes	Astle W	27863252	European	2016	-0.04009	0.008899	6.626e-06	173480	0	173480	Astle-W_Blood-Cell-Traits_EUR_2016
IFN-γ	rs113600793	A	C	Sum eosinophil basophil counts	Astle W	27863252	European	2016	0.03978	0.008865	7.221e-06	173480	0	173480	Astle-W_Blood-Cell-Traits_EUR_2016
IFN-γ	rs113600793	A	C	Interferon gamma levels	Ahola-Olli A	27989323	European	2017	-0.1829	0.03723	9e-07	-	-	-	NHGRI-EBI_GWAS_Catalog
IFN-γ	rs113600793	A	C	Interleukin 12p70 levels	Ahola-Olli A	27989323	European	2017	-0.1814	0.03634	6e-07	-	-	-	NHGRI-EBI_GWAS_Catalog
IFN-γ	rs113600793	A	C	Interleukin 6 levels	Ahola-Olli A	27989323	European	2017	-0.1771	0.03588	8e-07	-	-	-	NHGRI-EBI_GWAS_Catalog
IFN-γ	rs11843756	G	T	Interferon gamma levels	Ahola-Olli A	27989323	European	2017	0.184	0.03939	3e-06	-	-	-	NHGRI-EBI_GWAS_Catalog
IFN-γ	rs11843756	G	T	Cause of death: bronchiectasis	Neale B	UKBB	European	2017	0.01527	0.002882	1.199e-07	7637	24	7613	Neale-B_UKBB_EUR_2017
IFN-γ	rs12420286	C	T	Interferon gamma levels	Ahola-Olli A	27989323	European	2017	0.2376	0.04999	2e-06	-	-	-	NHGRI-EBI_GWAS_Catalog
IFN-γ	rs1867282	T	C	Interferon gamma levels	Ahola-Olli A	27989323	European	2017	-0.0774	0.01657	3e-06	-	-	-	NHGRI-EBI_GWAS_Catalog
IFN-γ	rs2073438	A	G	Interferon gamma levels	Ahola-Olli A	27989323	European	2017	-0.0898	0.01889	2e-06	-	-	-	NHGRI-EBI_GWAS_Catalog
IFN-γ	rs2073438	A	G	Interleukin 4 levels	Ahola-Olli A	27989323	European	2017	-0.0821	0.01827	7e-06	-	-	-	NHGRI-EBI_GWAS_Catalog
IFN-γ	rs2188420	C	G	Interferon gamma levels	Ahola-Olli A	27989323	European	2017	-0.0987	0.02018	1e-06	-	-	-	NHGRI-EBI_GWAS_Catalog
IFN-γ	rs73479333	C	G	Interferon gamma levels	Ahola-Olli A	27989323	European	2017	-0.1159	0.02369	1e-06	-	-	-	NHGRI-EBI_GWAS_Catalog
IL-10	rs10457128	A	G	Interleukin 10 levels	Ahola-Olli A	27989323	European	2017	-0.0865	0.01721	5e-07	-	-	-	NHGRI-EBI_GWAS_Catalog
IL-10	rs10457128	A	G	Hair or balding pattern: pattern 4	Neale B	UKBB	European	2017	0.0112	0.001448	1.031e-14	154988	28389	126599	Neale-B_UKBB_EUR_2017
IL-10	rs10457128	A	G	Relative age of first facial hair	Neale B	UKBB	European	2017	-0.01492	0.001651	1.572e-19	151113	0	151113	Neale-B_UKBB_EUR_2017
IL-10	rs10493718	A	C	Interleukin 10 levels	Ahola-Olli A	27989323	European	2017	-0.11	0.02217	7e-07	-	-	-	NHGRI-EBI_GWAS_Catalog
IL-10	rs111913416	A	T	Interleukin 10 levels	Ahola-Olli A	27989323	European	2017	-0.085	0.01713	7e-07	-	-	-	NHGRI-EBI_GWAS_Catalog
IL-10	rs11206302	C	T	Interleukin 10 levels	Ahola-Olli A	27989323	European	2017	0.1189	0.02501	2e-06	-	-	-	NHGRI-EBI_GWAS_Catalog
IL-10	rs2086656	C	T	Interleukin 10 levels	Ahola-Olli A	27989323	European	2017	0.0789	0.01711	4e-06	-	-	-	NHGRI-EBI_GWAS_Catalog
IL-10	rs3025021	C	T	Interleukin 10 levels	Ahola-Olli A	27989323	European	2017	0.0947	0.01936	1e-06	-	-	-	NHGRI-EBI_GWAS_Catalog
IL-10	rs41282660	A	G	Mean corpuscular volume	Astle W	27863252	European	2016	0.0255	0.005496	3.483e-06	173480	0	173480	Astle-W_Blood-Cell-Traits_EUR_2016
IL-10	rs465757	A	G	Interleukin 10 levels	Ahola-Olli A	27989323	European	2017	-0.084	0.01717	1e-06	-	-	-	NHGRI-EBI_GWAS_Catalog
IL-12p70	rs17229494	A	G	Interleukin 12p70 levels	Ahola-Olli A	27989323	European	2017	-0.1172	0.02567	5e-06	-	-	-	NHGRI-EBI_GWAS_Catalog
IL-12p70	rs200751	G	C	Interleukin 12p70 levels	Ahola-Olli A	27989323	European	2017	0.0986	0.02138	4e-06	-	-	-	NHGRI-EBI_GWAS_Catalog
IL-12p70	rs41282644	A	G	Self-reported venous thromboembolic disease	Neale B	UKBB	European	2017	0.0004376	8.237e-05	1.083e-07	337159	66	337093	Neale-B_UKBB_EUR_2017
IL-12p70	rs6993770	A	T	Basophil count	Astle W	27863252	European	2016	0.0209	0.00386	6.12e-08	173480	0	173480	Astle-W_Blood-Cell-Traits_EUR_2016
IL-12p70	rs6993770	A	T	Granulocyte count	Astle W	27863252	European	2016	0.02047	0.00396	2.343e-07	173480	0	173480	Astle-W_Blood-Cell-Traits_EUR_2016
IL-12p70	rs6993770	A	T	Mean platelet volume	Astle W	27863252	European	2016	-0.04909	0.003998	1.175e-34	173480	0	173480	Astle-W_Blood-Cell-Traits_EUR_2016
IL-12p70	rs6993770	A	T	Myeloid white cell count	Astle W	27863252	European	2016	0.02098	0.003969	1.263e-07	173480	0	173480	Astle-W_Blood-Cell-Traits_EUR_2016
IL-12p70	rs6993770	A	T	Neutrophil count	Astle W	27863252	European	2016	0.01899	0.00395	1.52e-06	173480	0	173480	Astle-W_Blood-Cell-Traits_EUR_2016
IL-12p70	rs6993770	A	T	Platelet count	Astle W	27863252	European	2016	0.06999	0.004026	1.025e-67	173480	0	173480	Astle-W_Blood-Cell-Traits_EUR_2016
IL-12p70	rs6993770	A	T	Platelet distribution width	Astle W	27863252	European	2016	-0.06054	0.003971	1.731e-52	173480	0	173480	Astle-W_Blood-Cell-Traits_EUR_2016
IL-12p70	rs6993770	A	T	Plateletcrit	Astle W	27863252	European	2016	0.0534	0.004041	7.265e-40	173480	0	173480	Astle-W_Blood-Cell-Traits_EUR_2016
IL-12p70	rs6993770	A	T	Sum basophil neutrophil counts	Astle W	27863252	European	2016	0.0198	0.003956	5.587e-07	173480	0	173480	Astle-W_Blood-Cell-Traits_EUR_2016
IL-12p70	rs6993770	A	T	Sum neutrophil eosinophil counts	Astle W	27863252	European	2016	0.01995	0.003953	4.475e-07	173480	0	173480	Astle-W_Blood-Cell-Traits_EUR_2016
IL-12p70	rs6993770	A	T	White blood cell count	Astle W	27863252	European	2016	0.02072	0.003954	1.605e-07	173480	0	173480	Astle-W_Blood-Cell-Traits_EUR_2016
IL-12p70	rs6993770	A	T	Platelet count PLT	Gieger C	22139419	European	2011	NA	NA	4.3e-17	18600	-	-	GRASP
IL-12p70	rs6993770	A	T	Serum vascular endothelial growth factor VEGF	Debette S	21757650	European	2011	NA	NA	5.45e-30	3527	-	-	GRASP
IL-12p70	rs6993770	A	T	Interleukin 12p70 levels	Ahola-Olli A	27989323	European	2017	-0.0918	0.01877	1e-06	-	-	-	NHGRI-EBI_GWAS_Catalog
IL-12p70	rs6993770	A	T	Mean platelet volume	Astle W	27863252	European	2016	-0.04909	0.003993	1e-34	-	-	-	NHGRI-EBI_GWAS_Catalog
IL-12p70	rs6993770	A	T	Platelet count	Schick UM	26805783	Hispanic	2016	4.74	0.8554	3e-08	-	-	-	NHGRI-EBI_GWAS_Catalog
IL-12p70	rs6993770	A	T	Platelet count	Astle W	27863252	European	2016	-0.06999	0.004025	1e-67	-	-	-	NHGRI-EBI_GWAS_Catalog
IL-12p70	rs6993770	A	T	Platelet counts	Gieger C	22139419	European	2011	3.668	0.436	4e-17	-	-	-	NHGRI-EBI_GWAS_Catalog
IL-12p70	rs6993770	A	T	Platelet distribution width	Astle W	27863252	European	2016	-0.06054	0.003973	2e-52	-	-	-	NHGRI-EBI_GWAS_Catalog
IL-12p70	rs6993770	A	T	Plateletcrit	Astle W	27863252	European	2016	-0.0534	0.004041	7e-40	-	-	-	NHGRI-EBI_GWAS_Catalog
IL-12p70	rs6993770	A	T	Vascular endothelial growth factor levels	Debette S	21757650	European	2011	NA	NA	5e-23	-	-	-	NHGRI-EBI_GWAS_Catalog
IL-12p70	rs6993770	A	T	Vascular endothelial growth factor levels	Choi SH	26910538	Mixed	2016	0.16	0.01023	4e-55	-	-	-	NHGRI-EBI_GWAS_Catalog
IL-12p70	rs6993770	A	T	Blood clot in the leg	Neale B	UKBB	European	2017	0.00209	0.0003825	4.614e-08	336782	6905	329877	Neale-B_UKBB_EUR_2017
IL-12p70	rs6993770	A	T	Self-reported deep venous thrombosis	Neale B	UKBB	European	2017	0.002145	0.0003783	1.414e-08	337159	6767	330392	Neale-B_UKBB_EUR_2017
IL-12p70	rs6993770	A	T	Vascular endothelial growth factor a	Debette S	21757650	European	2011	NA	NA	5e-23	-	-	-	dbGaP
IL-12p70	rs6993770	A	T	Coronary artery disease	van der Harst P	29212778	Mixed	2018	0.0275	0.0057	1.516e-06	547261	122733	424528	van-der-Harst-P_CAD_Mixed_2018
IL-12p70	rs71361173	G	T	Interleukin 12p70 levels	Ahola-Olli A	27989323	European	2017	0.111	0.02376	3e-06	-	-	-	NHGRI-EBI_GWAS_Catalog
IL-12p70	rs782107	G	A	Interleukin 12p70 levels	Ahola-Olli A	27989323	European	2017	0.075	0.01578	2e-06	-	-	-	NHGRI-EBI_GWAS_Catalog
IL-12p70	rs79121401	C	T	Interleukin 12p70 levels	Ahola-Olli A	27989323	European	2017	0.5548	0.1203	4e-06	-	-	-	NHGRI-EBI_GWAS_Catalog
IL-13	rs117795020	A	G	Interleukin 13 levels	Ahola-Olli A	27989323	European	2017	-0.3522	0.072	1e-06	-	-	-	NHGRI-EBI_GWAS_Catalog
IL-13	rs117795020	A	G	Cause of death: other and unspecified cirrhosis of liver	Neale B	UKBB	European	2017	0.01787	0.003647	9.786e-07	7637	32	7605	Neale-B_UKBB_EUR_2017
IL-13	rs12623722	A	G	Interleukin 13 levels	Ahola-Olli A	27989323	European	2017	-0.1185	0.0257	4e-06	-	-	-	NHGRI-EBI_GWAS_Catalog
IL-13	rs139083458	C	T	Interleukin 13 levels	Ahola-Olli A	27989323	European	2017	0.9902	0.212	3e-06	-	-	-	NHGRI-EBI_GWAS_Catalog
IL-13	rs27949	T	C	Interleukin 13 levels	Ahola-Olli A	27989323	European	2017	-0.1168	0.02501	3e-06	-	-	-	NHGRI-EBI_GWAS_Catalog
IL-13	rs7073807	C	T	Interleukin 13 levels	Ahola-Olli A	27989323	European	2017	0.1682	0.03539	2e-06	-	-	-	NHGRI-EBI_GWAS_Catalog
IL-13	rs75383097	C	G	Interleukin 13 levels	Ahola-Olli A	27989323	European	2017	-0.536	0.1162	4e-06	-	-	-	NHGRI-EBI_GWAS_Catalog
IL-13	rs75383097	C	G	Comparative body size at age 10	Neale B	UKBB	European	2017	-0.03138	0.007018	7.742e-06	331693	0	331693	Neale-B_UKBB_EUR_2017
IL-13	rs75995699	A	G	Interleukin 13 levels	Ahola-Olli A	27989323	European	2017	-0.3319	0.07106	3e-06	-	-	-	NHGRI-EBI_GWAS_Catalog
IL-13	rs76339001	A	T	Interleukin 13 levels	Ahola-Olli A	27989323	European	2017	-0.4313	0.08817	1e-06	-	-	-	NHGRI-EBI_GWAS_Catalog
IL-13	rs76339001	A	T	Treatment with respiratory mometasone	Neale B	UKBB	European	2017	-0.0008407	0.0001829	4.299e-06	337159	195	336964	Neale-B_UKBB_EUR_2017
IL-13	rs76339001	A	T	Treatment with solaraze 3% gel	Neale B	UKBB	European	2017	-0.000539	0.0001112	1.24e-06	337159	72	337087	Neale-B_UKBB_EUR_2017
IL-13	rs9472168	A	G	Interleukin 13 levels	Ahola-Olli A	27989323	European	2017	-0.4244	0.02479	1e-65	-	-	-	NHGRI-EBI_GWAS_Catalog
IL-16	rs115981497	A	T	Interleukin 16 levels	Ahola-Olli A	27989323	European	2017	-0.8306	0.1801	4e-06	-	-	-	NHGRI-EBI_GWAS_Catalog
IL-16	rs117217798	C	T	Interleukin 16 levels	Ahola-Olli A	27989323	European	2017	0.2036	0.04415	4e-06	-	-	-	NHGRI-EBI_GWAS_Catalog
IL-16	rs117916513	A	G	Interleukin 16 levels	Ahola-Olli A	27989323	European	2017	-0.502	0.09903	4e-07	-	-	-	NHGRI-EBI_GWAS_Catalog
IL-16	rs1255143	C	T	Interleukin 16 levels	Ahola-Olli A	27989323	European	2017	0.1306	0.02422	7e-08	-	-	-	NHGRI-EBI_GWAS_Catalog
IL-16	rs12765671	A	G	Interleukin 16 levels	Ahola-Olli A	27989323	European	2017	-0.6023	0.1319	5e-06	-	-	-	NHGRI-EBI_GWAS_Catalog
IL-16	rs144691581	A	G	Interleukin 16 levels	Ahola-Olli A	27989323	European	2017	-0.4882	0.09631	4e-07	-	-	-	NHGRI-EBI_GWAS_Catalog
IL-16	rs144691581	A	G	Cause of death: ill-defined sites within the digestive system	Neale B	UKBB	European	2017	0.01236	0.002718	5.538e-06	7637	12	7625	Neale-B_UKBB_EUR_2017
IL-16	rs1801020	G	A	Activated Partial Thromboplastin Time	Houlihan LM	20303064	European	2010	NA	NA	1.24e-27	1431	-	-	GRASP
IL-16	rs1801020	G	A	Activated partial thromboplastin time	Tang W	22703881	European	2012	NA	NA	1.262e-87	9240	-	-	GRASP
IL-16	rs1801020	G	A	Activated partial thromboplastin time	Gaunt	23188048	European	2012	NA	NA	1.55e-59	2544	-	-	GRASP
IL-16	rs1801020	G	A	Factor XII antigen	Williams FM	23381943	European	2013	NA	NA	4.809e-88	2100	-	-	GRASP
IL-16	rs1801020	G	A	Interleukin 16 levels	Ahola-Olli A	27989323	European	2017	0.1733	0.02787	5e-10	-	-	-	NHGRI-EBI_GWAS_Catalog
IL-16	rs1801020	G	A	Arm fat-free mass left	Neale B	UKBB	European	2017	-0.008426	0.001782	2.251e-06	331159	0	331159	Neale-B_UKBB_EUR_2017
IL-16	rs1801020	G	A	Arm fat-free mass right	Neale B	UKBB	European	2017	-0.00876	0.001746	5.253e-07	331221	0	331221	Neale-B_UKBB_EUR_2017
IL-16	rs1801020	G	A	Arm predicted mass left	Neale B	UKBB	European	2017	-0.008602	0.001775	1.258e-06	331146	0	331146	Neale-B_UKBB_EUR_2017
IL-16	rs1801020	G	A	Arm predicted mass right	Neale B	UKBB	European	2017	-0.008589	0.00174	7.954e-07	331216	0	331216	Neale-B_UKBB_EUR_2017
IL-16	rs1801020	G	A	Comparative height size at age 10	Neale B	UKBB	European	2017	-0.01204	0.001913	3.079e-10	332021	0	332021	Neale-B_UKBB_EUR_2017
IL-16	rs1801020	G	A	Forced vital capacity	Neale B	UKBB	European	2017	-0.01301	0.002275	1.092e-08	307638	0	307638	Neale-B_UKBB_EUR_2017
IL-16	rs1801020	G	A	Forced vital capacity, best measure	Neale B	UKBB	European	2017	-0.0143	0.002498	1.043e-08	255492	0	255492	Neale-B_UKBB_EUR_2017
IL-16	rs1801020	G	A	Height	Neale B	UKBB	European	2017	-0.01816	0.001991	7.35e-20	336474	0	336474	Neale-B_UKBB_EUR_2017
IL-16	rs1801020	G	A	Trunk fat-free mass	Neale B	UKBB	European	2017	-0.01027	0.001765	6.034e-09	331030	0	331030	Neale-B_UKBB_EUR_2017
IL-16	rs1801020	G	A	Trunk predicted mass	Neale B	UKBB	European	2017	-0.01031	0.001759	4.696e-09	330995	0	330995	Neale-B_UKBB_EUR_2017
IL-16	rs1801020	G	A	Whole body fat-free mass	Neale B	UKBB	European	2017	-0.008893	0.001772	5.214e-07	331291	0	331291	Neale-B_UKBB_EUR_2017
IL-16	rs1801020	G	A	Whole body water mass	Neale B	UKBB	European	2017	-0.008737	0.001775	8.522e-07	331315	0	331315	Neale-B_UKBB_EUR_2017
IL-16	rs4253283	C	T	Interleukin 16 levels	Ahola-Olli A	27989323	European	2017	0.146	0.02602	2e-08	-	-	-	NHGRI-EBI_GWAS_Catalog
IL-16	rs4253283	C	T	Blood clot in the leg	Neale B	UKBB	European	2017	0.002266	0.0003715	1.054e-09	336782	6905	329877	Neale-B_UKBB_EUR_2017
IL-16	rs4253283	C	T	Blood clot in the lung	Neale B	UKBB	European	2017	0.001153	0.0002375	1.221e-06	336782	2788	333994	Neale-B_UKBB_EUR_2017
IL-16	rs4253283	C	T	Self-reported deep venous thrombosis	Neale B	UKBB	European	2017	0.002234	0.0003674	1.19e-09	337159	6767	330392	Neale-B_UKBB_EUR_2017
IL-16	rs4253283	C	T	Self-reported pulmonary embolism + or - dvt	Neale B	UKBB	European	2017	0.001229	0.0002378	2.383e-07	337159	2801	334358	Neale-B_UKBB_EUR_2017
IL-16	rs4513633	A	C	Interleukin 16 levels	Ahola-Olli A	27989323	European	2017	-0.2239	0.04513	7e-07	-	-	-	NHGRI-EBI_GWAS_Catalog
IL-16	rs4778636	A	G	Lymphocyte count	Astle W	27863252	European	2016	0.02915	0.006203	2.613e-06	173480	0	173480	Astle-W_Blood-Cell-Traits_EUR_2016
IL-16	rs4778636	A	G	Blood protein levels	Suhre K	28240269	European	2017	NA	NA	4e-27	-	-	-	NHGRI-EBI_GWAS_Catalog
IL-16	rs4778636	A	G	Interleukin 16 levels	Ahola-Olli A	27989323	European	2017	-0.7272	0.0631	1e-30	-	-	-	NHGRI-EBI_GWAS_Catalog
IL-16	rs4778636	A	G	Comparative height size at age 10	Neale B	UKBB	European	2017	0.01492	0.002843	1.548e-07	332021	0	332021	Neale-B_UKBB_EUR_2017
IL-16	rs4778636	A	G	Height	Neale B	UKBB	European	2017	0.01538	0.002958	2e-07	336474	0	336474	Neale-B_UKBB_EUR_2017
IL-16	rs9706053	C	T	Interleukin 16 levels	Ahola-Olli A	27989323	European	2017	0.4582	0.09235	7e-07	-	-	-	NHGRI-EBI_GWAS_Catalog
IL-17	rs11640734	C	G	High light scatter reticulocyte count	Astle W	27863252	European	2016	-0.02786	0.005789	1.484e-06	173480	0	173480	Astle-W_Blood-Cell-Traits_EUR_2016
IL-17	rs11640734	C	G	Reticulocyte count	Astle W	27863252	European	2016	-0.03036	0.005797	1.623e-07	173480	0	173480	Astle-W_Blood-Cell-Traits_EUR_2016
IL-17	rs11640734	C	G	Reticulocyte fraction of red cells	Astle W	27863252	European	2016	-0.02695	0.005793	3.287e-06	173480	0	173480	Astle-W_Blood-Cell-Traits_EUR_2016
IL-17	rs11640734	C	G	Interleukin 17 levels	Ahola-Olli A	27989323	European	2017	-0.1187	0.02362	5e-07	-	-	-	NHGRI-EBI_GWAS_Catalog
IL-17	rs117029961	A	G	Cause of death: pharynx, unspecified	Neale B	UKBB	European	2017	0.01288	0.00252	3.243e-07	7637	7	7630	Neale-B_UKBB_EUR_2017
IL-17	rs117556572	C	T	Interleukin 17 levels	Ahola-Olli A	27989323	European	2017	0.5102	0.1092	3e-06	-	-	-	NHGRI-EBI_GWAS_Catalog
IL-17	rs117556572	C	T	Cause of death: alcoholic cirrhosis of liver	Neale B	UKBB	European	2017	-0.01432	0.002606	4.057e-08	7637	16	7621	Neale-B_UKBB_EUR_2017
IL-17	rs148562661	C	G	Interleukin 17 levels	Ahola-Olli A	27989323	European	2017	-0.2128	0.0435	1e-06	-	-	-	NHGRI-EBI_GWAS_Catalog
IL-17	rs1530455	C	T	Mean platelet volume	Astle W	27863252	European	2016	0.04211	0.003751	3.106e-29	173480	0	173480	Astle-W_Blood-Cell-Traits_EUR_2016
IL-17	rs1530455	C	T	Platelet count	Astle W	27863252	European	2016	-0.03895	0.003783	7.391e-25	173480	0	173480	Astle-W_Blood-Cell-Traits_EUR_2016
IL-17	rs1530455	C	T	Platelet distribution width	Astle W	27863252	European	2016	0.04323	0.003732	5.05e-31	173480	0	173480	Astle-W_Blood-Cell-Traits_EUR_2016
IL-17	rs1530455	C	T	Plateletcrit	Astle W	27863252	European	2016	-0.0227	0.003796	2.224e-09	173480	0	173480	Astle-W_Blood-Cell-Traits_EUR_2016
IL-17	rs1530455	C	T	Fibroblast growth factor basic levels	Ahola-Olli A	27989323	European	2017	0.0777	0.0175	9e-06	-	-	-	NHGRI-EBI_GWAS_Catalog
IL-17	rs1530455	C	T	Interleukin 10 levels	Ahola-Olli A	27989323	European	2017	0.0793	0.01737	5e-06	-	-	-	NHGRI-EBI_GWAS_Catalog
IL-17	rs1530455	C	T	Interleukin 17 levels	Ahola-Olli A	27989323	European	2017	0.108	0.01737	5e-10	-	-	-	NHGRI-EBI_GWAS_Catalog
IL-17	rs17106604	C	T	Interleukin 17 levels	Ahola-Olli A	27989323	European	2017	0.1129	0.02262	6e-07	-	-	-	NHGRI-EBI_GWAS_Catalog
IL-17	rs17282552	C	T	Interleukin 17 levels	Ahola-Olli A	27989323	European	2017	0.2001	0.04054	8e-07	-	-	-	NHGRI-EBI_GWAS_Catalog
IL-17	rs184080173	C	T	Interleukin 17 levels	Ahola-Olli A	27989323	European	2017	0.2384	0.04703	4e-07	-	-	-	NHGRI-EBI_GWAS_Catalog
IL-17	rs187475560	C	T	Interleukin 17 levels	Ahola-Olli A	27989323	European	2017	0.2434	0.05211	3e-06	-	-	-	NHGRI-EBI_GWAS_Catalog
IL-17	rs62191444	G	T	Interleukin 17 levels	Ahola-Olli A	27989323	European	2017	0.1136	0.02463	4e-06	-	-	-	NHGRI-EBI_GWAS_Catalog
IL-17	rs78612928	C	T	Interleukin 17 levels	Ahola-Olli A	27989323	European	2017	0.1037	0.0222	3e-06	-	-	-	NHGRI-EBI_GWAS_Catalog
IL-18	rs10414578	T	C	Interleukin 18 levels	Ahola-Olli A	27989323	European	2017	-0.1771	0.03494	4e-07	-	-	-	NHGRI-EBI_GWAS_Catalog
IL-18	rs116383510	A	C	Interleukin 18 levels	Ahola-Olli A	27989323	European	2017	-0.5426	0.1059	3e-07	-	-	-	NHGRI-EBI_GWAS_Catalog
IL-18	rs116383510	A	C	Treatment with anastrozole	Neale B	UKBB	European	2017	-0.001464	0.0003278	7.972e-06	337159	314	336845	Neale-B_UKBB_EUR_2017
IL-18	rs11700536	C	T	Interleukin 18 levels	Ahola-Olli A	27989323	European	2017	0.1156	0.02507	4e-06	-	-	-	NHGRI-EBI_GWAS_Catalog
IL-18	rs117266781	C	T	Interleukin 18 levels	Ahola-Olli A	27989323	European	2017	0.6841	0.1465	3e-06	-	-	-	NHGRI-EBI_GWAS_Catalog
IL-18	rs143370787	C	G	Interleukin 18 levels	Ahola-Olli A	27989323	European	2017	-0.3116	0.06555	2e-06	-	-	-	NHGRI-EBI_GWAS_Catalog
IL-18	rs144841621	C	T	Interleukin 18 levels	Ahola-Olli A	27989323	European	2017	0.518	0.1123	4e-06	-	-	-	NHGRI-EBI_GWAS_Catalog
IL-18	rs144841621	C	T	Treatment with sulphasalazine	Neale B	UKBB	European	2017	-0.002121	0.0004331	9.719e-07	337159	176	336983	Neale-B_UKBB_EUR_2017
IL-18	rs1656939	T	A	Interleukin 18 levels	Ahola-Olli A	27989323	European	2017	0.1132	0.02381	2e-06	-	-	-	NHGRI-EBI_GWAS_Catalog
IL-18	rs17229943	A	C	Interleukin 18 levels	Ahola-Olli A	27989323	European	2017	-0.312	0.04653	2e-11	-	-	-	NHGRI-EBI_GWAS_Catalog
IL-18	rs1979967	C	T	Interleukin 18 levels	Ahola-Olli A	27989323	European	2017	0.1402	0.02854	9e-07	-	-	-	NHGRI-EBI_GWAS_Catalog
IL-18	rs2729385	G	A	Interleukin 18 levels	Ahola-Olli A	27989323	European	2017	0.1231	0.02669	4e-06	-	-	-	NHGRI-EBI_GWAS_Catalog
IL-18	rs385076	C	T	Interleukin 18 levels	Ahola-Olli A	27989323	European	2017	0.2432	0.02496	2e-22	-	-	-	NHGRI-EBI_GWAS_Catalog
IL-18	rs385076	C	T	Current tobacco smoking	Neale B	UKBB	European	2017	-0.0063	0.001391	5.933e-06	337030	0	337030	Neale-B_UKBB_EUR_2017
IL-18	rs4414903	C	G	Interleukin 18 levels	Ahola-Olli A	27989323	European	2017	-0.1161	0.02486	3e-06	-	-	-	NHGRI-EBI_GWAS_Catalog
IL-18	rs4482818	A	G	Interleukin 18 levels	Ahola-Olli A	27989323	European	2017	-0.1286	0.02414	1e-07	-	-	-	NHGRI-EBI_GWAS_Catalog
IL-18	rs658805	G	A	Interleukin 18 levels	Ahola-Olli A	27989323	European	2017	0.1226	0.02439	5e-07	-	-	-	NHGRI-EBI_GWAS_Catalog
IL-18	rs71478720	C	T	Interleukin 18 levels	Ahola-Olli A	27989323	European	2017	0.2669	0.0276	4e-22	-	-	-	NHGRI-EBI_GWAS_Catalog
IL-18	rs71478720	C	T	Heel bone mineral density	Neale B	UKBB	European	2017	-0.01907	0.003556	8.227e-08	194398	0	194398	Neale-B_UKBB_EUR_2017
IL-18	rs78623212	C	T	Interleukin 18 levels	Ahola-Olli A	27989323	European	2017	0.8705	0.1755	7e-07	-	-	-	NHGRI-EBI_GWAS_Catalog
IL-18	rs78623212	C	T	Cause of death: appendix	Neale B	UKBB	European	2017	-0.007275	0.001313	3.079e-08	7637	5	7632	Neale-B_UKBB_EUR_2017
IL-18	rs78623212	C	T	Treatment with azithromycin	Neale B	UKBB	European	2017	-0.0005717	0.0001284	8.548e-06	337159	90	337069	Neale-B_UKBB_EUR_2017
IL-18	rs78716465	A	G	Interleukin 18 levels	Ahola-Olli A	27989323	European	2017	-0.3265	0.06869	2e-06	-	-	-	NHGRI-EBI_GWAS_Catalog
IL1ra	rs11627423	A	C	Interleukin 1 receptor antagonist levels	Ahola-Olli A	27989323	European	2017	-0.1171	0.02463	2e-06	-	-	-	NHGRI-EBI_GWAS_Catalog
IL1ra	rs11869294	C	G	Interleukin 1 receptor antagonist levels	Ahola-Olli A	27989323	European	2017	-0.2274	0.04784	2e-06	-	-	-	NHGRI-EBI_GWAS_Catalog
IL1ra	rs12121840	C	T	Interleukin 1 receptor antagonist levels	Ahola-Olli A	27989323	European	2017	0.2692	0.05663	2e-06	-	-	-	NHGRI-EBI_GWAS_Catalog
IL1ra	rs2809154	C	T	Interleukin 1 receptor antagonist levels	Ahola-Olli A	27989323	European	2017	0.1786	0.03873	4e-06	-	-	-	NHGRI-EBI_GWAS_Catalog
IL1ra	rs56134659	A	G	Interleukin 1 receptor antagonist levels	Ahola-Olli A	27989323	European	2017	-0.1117	0.0235	2e-06	-	-	-	NHGRI-EBI_GWAS_Catalog
IL1ra	rs9623661	C	T	Interleukin 1 receptor antagonist levels	Ahola-Olli A	27989323	European	2017	0.1966	0.04263	4e-06	-	-	-	NHGRI-EBI_GWAS_Catalog
IL-1β	rs115242021	A	C	Interleukin 1 beta levels	Ahola-Olli A	27989323	European	2017	-0.2326	0.04628	5e-07	-	-	-	NHGRI-EBI_GWAS_Catalog
IL-1β	rs143319329	C	T	Interleukin 1 beta levels	Ahola-Olli A	27989323	European	2017	0.2801	0.05893	2e-06	-	-	-	NHGRI-EBI_GWAS_Catalog
IL-1β	rs1942793	G	T	Interleukin 1 beta levels	Ahola-Olli A	27989323	European	2017	0.0717	0.01571	5e-06	-	-	-	NHGRI-EBI_GWAS_Catalog
IL-1β	rs62015704	A	G	Interleukin 1 beta levels	Ahola-Olli A	27989323	European	2017	-0.1082	0.02276	2e-06	-	-	-	NHGRI-EBI_GWAS_Catalog
IL-1β	rs9898641	C	T	Granulocyte count	Astle W	27863252	European	2016	-0.02151	0.003875	2.854e-08	173480	0	173480	Astle-W_Blood-Cell-Traits_EUR_2016
IL-1β	rs9898641	C	T	Monocyte count	Astle W	27863252	European	2016	-0.03524	0.003857	6.353e-20	173480	0	173480	Astle-W_Blood-Cell-Traits_EUR_2016
IL-1β	rs9898641	C	T	Myeloid white cell count	Astle W	27863252	European	2016	-0.02453	0.003885	2.718e-10	173480	0	173480	Astle-W_Blood-Cell-Traits_EUR_2016
IL-1β	rs9898641	C	T	Neutrophil count	Astle W	27863252	European	2016	-0.02039	0.003866	1.334e-07	173480	0	173480	Astle-W_Blood-Cell-Traits_EUR_2016
IL-1β	rs9898641	C	T	Platelet count	Astle W	27863252	European	2016	-0.01976	0.003938	5.247e-07	173480	0	173480	Astle-W_Blood-Cell-Traits_EUR_2016
IL-1β	rs9898641	C	T	Platelet distribution width	Astle W	27863252	European	2016	0.03697	0.003882	1.662e-21	173480	0	173480	Astle-W_Blood-Cell-Traits_EUR_2016
IL-1β	rs9898641	C	T	Sum basophil neutrophil counts	Astle W	27863252	European	2016	-0.02071	0.003872	8.828e-08	173480	0	173480	Astle-W_Blood-Cell-Traits_EUR_2016
IL-1β	rs9898641	C	T	Sum eosinophil basophil counts	Astle W	27863252	European	2016	-0.01704	0.003855	9.834e-06	173480	0	173480	Astle-W_Blood-Cell-Traits_EUR_2016
IL-1β	rs9898641	C	T	Sum neutrophil eosinophil counts	Astle W	27863252	European	2016	-0.02141	0.003869	3.142e-08	173480	0	173480	Astle-W_Blood-Cell-Traits_EUR_2016
IL-1β	rs9898641	C	T	White blood cell count	Astle W	27863252	European	2016	-0.02624	0.00387	1.193e-11	173480	0	173480	Astle-W_Blood-Cell-Traits_EUR_2016
IL-1β	rs9898641	C	T	Interleukin 1 beta levels	Ahola-Olli A	27989323	European	2017	0.2032	0.04406	4e-06	-	-	-	NHGRI-EBI_GWAS_Catalog
IL-2	rs12051139	C	T	Interleukin 1 receptor antagonist levels	Ahola-Olli A	27989323	European	2017	0.1074	0.02419	9e-06	-	-	-	NHGRI-EBI_GWAS_Catalog
IL-2	rs12051139	C	T	Interleukin 2 levels	Ahola-Olli A	27989323	European	2017	0.1131	0.02478	5e-06	-	-	-	NHGRI-EBI_GWAS_Catalog
IL-2	rs170117	C	T	Granulocyte count	Astle W	27863252	European	2016	-0.03371	0.005345	2.836e-10	173480	0	173480	Astle-W_Blood-Cell-Traits_EUR_2016
IL-2	rs170117	C	T	Hematocrit	Astle W	27863252	European	2016	0.04528	0.005259	7.326e-18	173480	0	173480	Astle-W_Blood-Cell-Traits_EUR_2016
IL-2	rs170117	C	T	Hemoglobin concentration	Astle W	27863252	European	2016	0.03576	0.005283	1.303e-11	173480	0	173480	Astle-W_Blood-Cell-Traits_EUR_2016
IL-2	rs170117	C	T	High light scatter percentage of red cells	Astle W	27863252	European	2016	-0.05328	0.005342	1.982e-23	173480	0	173480	Astle-W_Blood-Cell-Traits_EUR_2016
IL-2	rs170117	C	T	High light scatter reticulocyte count	Astle W	27863252	European	2016	-0.0365	0.005342	8.402e-12	173480	0	173480	Astle-W_Blood-Cell-Traits_EUR_2016
IL-2	rs170117	C	T	Immature fraction of reticulocytes	Astle W	27863252	European	2016	-0.05773	0.00529	9.964e-28	173480	0	173480	Astle-W_Blood-Cell-Traits_EUR_2016
IL-2	rs170117	C	T	Lymphocyte percentage of white cells	Astle W	27863252	European	2016	0.02771	0.005303	1.74e-07	173480	0	173480	Astle-W_Blood-Cell-Traits_EUR_2016
IL-2	rs170117	C	T	Mean corpuscular hemoglobin	Astle W	27863252	European	2016	-0.1166	0.00527	1.56e-108	173480	0	173480	Astle-W_Blood-Cell-Traits_EUR_2016
IL-2	rs170117	C	T	Mean corpuscular volume	Astle W	27863252	European	2016	-0.1248	0.005255	9.72e-125	173480	0	173480	Astle-W_Blood-Cell-Traits_EUR_2016
IL-2	rs170117	C	T	Myeloid white cell count	Astle W	27863252	European	2016	-0.03278	0.005357	9.385e-10	173480	0	173480	Astle-W_Blood-Cell-Traits_EUR_2016
IL-2	rs170117	C	T	Neutrophil count	Astle W	27863252	European	2016	-0.03435	0.005332	1.174e-10	173480	0	173480	Astle-W_Blood-Cell-Traits_EUR_2016
IL-2	rs170117	C	T	Neutrophil percentage of white cells	Astle W	27863252	European	2016	-0.02892	0.005312	5.194e-08	173480	0	173480	Astle-W_Blood-Cell-Traits_EUR_2016
IL-2	rs170117	C	T	Red blood cell count	Astle W	27863252	European	2016	0.1123	0.005296	7.09e-100	173480	0	173480	Astle-W_Blood-Cell-Traits_EUR_2016
IL-2	rs170117	C	T	Reticulocyte fraction of red cells	Astle W	27863252	European	2016	-0.03594	0.005348	1.813e-11	173480	0	173480	Astle-W_Blood-Cell-Traits_EUR_2016
IL-2	rs170117	C	T	Sum basophil neutrophil counts	Astle W	27863252	European	2016	-0.03438	0.00534	1.213e-10	173480	0	173480	Astle-W_Blood-Cell-Traits_EUR_2016
IL-2	rs170117	C	T	Sum neutrophil eosinophil counts	Astle W	27863252	European	2016	-0.03383	0.005337	2.317e-10	173480	0	173480	Astle-W_Blood-Cell-Traits_EUR_2016
IL-2	rs170117	C	T	White blood cell count	Astle W	27863252	European	2016	-0.02767	0.005337	2.154e-07	173480	0	173480	Astle-W_Blood-Cell-Traits_EUR_2016
IL-2	rs170117	C	T	Hematocrit Hct	van der Harst P	23222517	Mixed	2012	NA	NA	7.24e-11	71861	-	-	GRASP
IL-2	rs170117	C	T	Hemoglobin Hb	van der Harst P	23222517	Mixed	2012	NA	NA	4.99e-09	71861	-	-	GRASP
IL-2	rs170117	C	T	Mean corpuscular hemoglobin concentration	van der Harst P	23222517	Mixed	2012	NA	NA	2.48e-18	71861	-	-	GRASP
IL-2	rs170117	C	T	Mean corpuscular volume	van der Harst P	23222517	Mixed	2012	NA	NA	4.31e-22	71861	-	-	GRASP
IL-2	rs170117	C	T	Red blood cell count RBC	van der Harst P	23222517	Mixed	2012	NA	NA	1.33e-31	71861	-	-	GRASP
IL-2	rs2807544	A	G	Interleukin 2 levels	Ahola-Olli A	27989323	European	2017	-0.1175	0.02516	3e-06	-	-	-	NHGRI-EBI_GWAS_Catalog
IL-2	rs4634519	A	G	Interleukin 2 levels	Ahola-Olli A	27989323	European	2017	-0.1261	0.027	3e-06	-	-	-	NHGRI-EBI_GWAS_Catalog
IL-2	rs56254584	C	G	Interleukin 2 levels	Ahola-Olli A	27989323	European	2017	-0.1303	0.02854	5e-06	-	-	-	NHGRI-EBI_GWAS_Catalog
IL-2	rs62124990	G	T	Interleukin 2 levels	Ahola-Olli A	27989323	European	2017	0.6961	0.149	3e-06	-	-	-	NHGRI-EBI_GWAS_Catalog
IL-2	rs62124990	G	T	Right eye myopia	Neale B	UKBB	European	2017	-0.03087	0.006434	1.614e-06	26943	1462	25481	Neale-B_UKBB_EUR_2017
IL-2	rs7615304	A	G	Interleukin 2 levels	Ahola-Olli A	27989323	European	2017	-0.1172	0.02396	1e-06	-	-	-	NHGRI-EBI_GWAS_Catalog
IL-2	rs7615304	A	G	Heel bone mineral density	Neale B	UKBB	European	2017	-0.02233	0.00324	5.581e-12	194398	0	194398	Neale-B_UKBB_EUR_2017
IL-2	rs7615304	A	G	Heel bone mineral density left	Neale B	UKBB	European	2017	-0.02579	0.004342	2.86e-09	106254	0	106254	Neale-B_UKBB_EUR_2017
IL-2	rs7615304	A	G	Heel bone mineral density right	Neale B	UKBB	European	2017	-0.02508	0.004313	6.041e-09	106251	0	106251	Neale-B_UKBB_EUR_2017
IL-2	rs7806875	A	T	Waist hip ratio adjusted for BMI	GIANT	25673412	Mixed	2015	0.019	0.0043	8e-06	142557	0	142557	GIANT_WHRadjBMI_Mixed_2015
IL-2	rs7806875	A	T	Total body bone mineral density	Medina Gomez C	22792070	European	2012	NA	NA	3.59e-11	2659	-	-	GRASP
IL-2	rs7806875	A	T	Fracture of forearm	Neale B	UKBB	European	2017	0.001308	0.0002416	6.181e-08	337199	3284	333915	Neale-B_UKBB_EUR_2017
IL-2	rs7806875	A	T	Fractured bone site: ankle	Neale B	UKBB	European	2017	0.001339	0.0002897	3.773e-06	335546	4693	330853	Neale-B_UKBB_EUR_2017
IL-2	rs7806875	A	T	Fractured bone site: wrist	Neale B	UKBB	European	2017	0.001954	0.0003439	1.336e-08	335546	6663	328883	Neale-B_UKBB_EUR_2017
IL-2	rs7806875	A	T	Fractured or broken bones in last 5 years	Neale B	UKBB	European	2017	0.00469	0.0007264	1.068e-10	335587	32193	303394	Neale-B_UKBB_EUR_2017
IL-2	rs7806875	A	T	Heel bone mineral density	Neale B	UKBB	European	2017	-0.08681	0.003137	3.293e-168	194398	0	194398	Neale-B_UKBB_EUR_2017
IL-2	rs7806875	A	T	Heel bone mineral density left	Neale B	UKBB	European	2017	-0.08807	0.004198	1.642e-97	106254	0	106254	Neale-B_UKBB_EUR_2017
IL-2	rs7806875	A	T	Heel bone mineral density right	Neale B	UKBB	European	2017	-0.08555	0.004171	2.716e-93	106251	0	106251	Neale-B_UKBB_EUR_2017
IL-2	rs80336398	C	T	Interleukin 2 levels	Ahola-Olli A	27989323	European	2017	0.4001	0.08566	3e-06	-	-	-	NHGRI-EBI_GWAS_Catalog
IL-2	rs80336398	C	T	Treatment with otomize ear spray	Neale B	UKBB	European	2017	0.001205	0.0002374	3.801e-07	337159	167	336992	Neale-B_UKBB_EUR_2017
IL2rα	rs115360066	A	G	Interleukin 2 receptor antagonist levels	Ahola-Olli A	27989323	European	2017	-0.1867	0.03783	8e-07	-	-	-	NHGRI-EBI_GWAS_Catalog
IL2rα	rs117244812	A	G	Interleukin 2 receptor antagonist levels	Ahola-Olli A	27989323	European	2017	-0.7064	0.1486	2e-06	-	-	-	NHGRI-EBI_GWAS_Catalog
IL2rα	rs12722497	C	A	Interleukin 2 receptor antagonist levels	Ahola-Olli A	27989323	European	2017	0.6279	0.04844	2e-38	-	-	-	NHGRI-EBI_GWAS_Catalog
IL2rα	rs12722497	C	A	Strep throat	Tian C	28928442	European	2017	NA	NA	5e-07	-	-	-	NHGRI-EBI_GWAS_Catalog
IL2rα	rs185231391	C	T	Interleukin 2 receptor antagonist levels	Ahola-Olli A	27989323	European	2017	0.8503	0.1738	1e-06	-	-	-	NHGRI-EBI_GWAS_Catalog
IL2rα	rs4733117	A	C	Interleukin 2 receptor antagonist levels	Ahola-Olli A	27989323	European	2017	-0.1369	0.02931	3e-06	-	-	-	NHGRI-EBI_GWAS_Catalog
IL2rα	rs61705228	C	T	Interleukin 2 receptor antagonist levels	Ahola-Olli A	27989323	European	2017	0.3303	0.07163	4e-06	-	-	-	NHGRI-EBI_GWAS_Catalog
IL2rα	rs61705228	C	T	Malignant neoplasm of rectum	Neale B	UKBB	European	2017	-0.001121	0.0002429	3.951e-06	337199	695	336504	Neale-B_UKBB_EUR_2017
IL2rα	rs759244	T	A	Interleukin 2 receptor antagonist levels	Ahola-Olli A	27989323	European	2017	0.1126	0.02369	2e-06	-	-	-	NHGRI-EBI_GWAS_Catalog
IL2rα	rs929551	G	C	Interleukin 2 receptor antagonist levels	Ahola-Olli A	27989323	European	2017	0.1686	0.03547	2e-06	-	-	-	NHGRI-EBI_GWAS_Catalog
IL-4	rs10512267	C	T	Interleukin 4 levels	Ahola-Olli A	27989323	European	2017	0.0824	0.01608	3e-07	-	-	-	NHGRI-EBI_GWAS_Catalog
IL-4	rs10512267	C	T	Sodium in urine	Neale B	UKBB	European	2017	-0.01147	0.002522	5.395e-06	326831	0	326831	Neale-B_UKBB_EUR_2017
IL-4	rs116705532	G	T	Interleukin 4 levels	Ahola-Olli A	27989323	European	2017	0.4678	0.09841	2e-06	-	-	-	NHGRI-EBI_GWAS_Catalog
IL-4	rs117146485	C	T	Interleukin 4 levels	Ahola-Olli A	27989323	European	2017	0.2924	0.0626	3e-06	-	-	-	NHGRI-EBI_GWAS_Catalog
IL-4	rs117146485	C	T	Interleukin 6 levels	Ahola-Olli A	27989323	European	2017	0.2829	0.0625	6e-06	-	-	-	NHGRI-EBI_GWAS_Catalog
IL-4	rs13106889	A	T	Interleukin 4 levels	Ahola-Olli A	27989323	European	2017	-0.1161	0.02233	2e-07	-	-	-	NHGRI-EBI_GWAS_Catalog
IL-4	rs17713451	A	G	Interleukin 4 levels	Ahola-Olli A	27989323	European	2017	-0.1274	0.02535	5e-07	-	-	-	NHGRI-EBI_GWAS_Catalog
IL-4	rs2849346	C	G	Interleukin 4 levels	Ahola-Olli A	27989323	European	2017	-0.077	0.01649	3e-06	-	-	-	NHGRI-EBI_GWAS_Catalog
IL-4	rs4444693	A	T	Interleukin 4 levels	Ahola-Olli A	27989323	European	2017	-0.0881	0.01853	2e-06	-	-	-	NHGRI-EBI_GWAS_Catalog
IL-4	rs73023729	A	G	Interleukin 4 levels	Ahola-Olli A	27989323	European	2017	-0.1796	0.03656	9e-07	-	-	-	NHGRI-EBI_GWAS_Catalog
IL-4	rs7613691	A	G	Interleukin 4 levels	Ahola-Olli A	27989323	European	2017	-0.1775	0.03849	4e-06	-	-	-	NHGRI-EBI_GWAS_Catalog
IL-4	rs79597994	C	T	Interleukin 4 levels	Ahola-Olli A	27989323	European	2017	0.5831	0.1264	4e-06	-	-	-	NHGRI-EBI_GWAS_Catalog
IL-4	rs9508291	C	T	Interleukin 4 levels	Ahola-Olli A	27989323	European	2017	0.1676	0.03588	3e-06	-	-	-	NHGRI-EBI_GWAS_Catalog
IL-5	rs11680908	A	G	Interleukin 5 levels	Ahola-Olli A	27989323	European	2017	-0.2634	0.05541	2e-06	-	-	-	NHGRI-EBI_GWAS_Catalog
IL-5	rs6737109	C	T	Interleukin 5 levels	Ahola-Olli A	27989323	European	2017	0.116	0.0244	2e-06	-	-	-	NHGRI-EBI_GWAS_Catalog
IL-5	rs72831687	A	G	Interleukin 5 levels	Ahola-Olli A	27989323	European	2017	-0.5239	0.1102	2e-06	-	-	-	NHGRI-EBI_GWAS_Catalog
IL-5	rs72831687	A	G	Cause of death: larynx, unspecified	Neale B	UKBB	European	2017	0.02195	0.004516	1.191e-06	7637	17	7620	Neale-B_UKBB_EUR_2017
IL-5	rs72831687	A	G	Cause of death: rheumatoid arthritis, unspecified	Neale B	UKBB	European	2017	0.01566	0.003468	6.431e-06	7637	10	7627	Neale-B_UKBB_EUR_2017
IL-5	rs73040130	C	T	Interleukin 5 levels	Ahola-Olli A	27989323	European	2017	0.2638	0.05285	6e-07	-	-	-	NHGRI-EBI_GWAS_Catalog
IL-5	rs7578892	C	G	Interleukin 5 levels	Ahola-Olli A	27989323	European	2017	-0.1173	0.02468	2e-06	-	-	-	NHGRI-EBI_GWAS_Catalog
IL-5	rs7767396	A	G	Serum vascular endothelial growth factor VEGF	Debette S	21757650	European	2011	NA	NA	0	3527	-	-	GRASP
IL-5	rs7767396	A	G	Interleukin 5 levels	Ahola-Olli A	27989323	European	2017	-0.1515	0.02465	8e-10	-	-	-	NHGRI-EBI_GWAS_Catalog
IL-6	rs1333040	C	T	Coronary artery disease	C4D	21378988	Mixed	2011	-0.1549	0.0172	2.435e-19	30410	15372	15038	C4D_CHD_Mixed_2011
IL-6	rs1333040	C	T	Coronary artery disease	CARDIoGRAM	21378990	European	2011	-0.1878	0.03243	6.99e-09	71852	17518	54334	CARDIoGRAM_CHD_EUR_2011
IL-6	rs1333040	C	T	Coronary artery disease	CARDIoGRAMplusC4D	23202125	Mixed	2013	-0.1575	0.01454	2.73e-27	194427	63746	130681	CARDIoGRAMplusC4D_CHD_Mixed_2013
IL-6	rs1333040	C	T	Coronary artery disease	CARDIoGRAMplusC4D	26343387	Mixed	2015	-0.1414	0.01969	6.94e-13	184305	60801	123504	CARDIoGRAMplusC4D_CHD_Mixed_2015
IL-6	rs1333040	C	T	Myocardial infarction	CARDIoGRAMplusC4D	26343387	Mixed	2015	-0.1246	0.02047	1.17e-09	167181	43677	123504	CARDIoGRAMplusC4D_MI_Mixed_2015
IL-6	rs1333040	C	T	Abdominal aortic aneurysm	Gretarsdottir S	20622881	European	2010	NA	NA	1.6e-07	31795	-	-	GRASP
IL-6	rs1333040	C	T	Coronary artery calcification CAC	ODonnell CJ	22144573	European	2011	NA	NA	1.67e-12	9961	-	-	GRASP
IL-6	rs1333040	C	T	Coronary artery calcification CAC	Pechlivanis	23394302	European	2013	NA	NA	3.59e-06	4518	-	-	GRASP
IL-6	rs1333040	C	T	Coronary artery calcification CAC	van Setten J	23561647	European	2013	NA	NA	1.64e-09	2620	-	-	GRASP
IL-6	rs1333040	C	T	Coronary artery calcification CAC excluding previous myocardial infarction cases	ODonnell CJ	22144573	European	2011	NA	NA	8.47e-12	9961	-	-	GRASP
IL-6	rs1333040	C	T	Coronary artery disease	Clarke	20032323	Unspecified	2009	NA	NA	1e-07	8319	-	-	GRASP
IL-6	rs1333040	C	T	Coronary artery disease	CARDIoGRAMplusC4D	23202125	Mixed	2013	NA	NA	2.73e-27	194427	-	-	GRASP
IL-6	rs1333040	C	T	Glaucoma primary open angle glaucoma	Wiggs JL	22570617	European	2012	NA	NA	4.88e-09	6633	-	-	GRASP
IL-6	rs1333040	C	T	Intracranial aneurysm	Bilguvar K	18997786	Mixed	2008	NA	NA	1.4e-10	7856	-	-	GRASP
IL-6	rs1333040	C	T	Intracranial aneurysm	Yasuno K	20364137	Mixed	2010	NA	NA	1.5e-22	15295	-	-	GRASP
IL-6	rs1333040	C	T	Lung cancer squamous cell carcinoma	Timofeeva MN	22899653	Mixed	2012	NA	NA	2.28e-08	44385	-	-	GRASP
IL-6	rs1333040	C	T	Myocardial infarction	Helgadottir A	17478679	European	2007	NA	NA	4.1e-15	8335	-	-	GRASP
IL-6	rs1333040	C	T	Coronary artery disease	Howson JMM	28530674	European	2017	-0.1274	0.0111	1.23e-30	202786	-	-	Howson-JMM_CHD_EUR_2017
IL-6	rs1333040	C	T	Coronary artery disease	Howson JMM	28530674	Mixed	2017	-0.1304	0.0098	0	228618	-	-	Howson-JMM_CHD_EUR_2017
IL-6	rs1333040	C	T	Interleukin 6 levels	Ahola-Olli A	27989323	European	2017	0.0738	0.0158	3e-06	-	-	-	NHGRI-EBI_GWAS_Catalog
IL-6	rs1333040	C	T	Intracranial aneurysm	Bilguvar K	18997786	Mixed	2008	-0.2546	0.03938	1e-10	-	-	-	NHGRI-EBI_GWAS_Catalog
IL-6	rs1333040	C	T	Intracranial aneurysm	Yasuno K	20364137	Mixed	2010	-0.2776	0.0285	2e-22	-	-	-	NHGRI-EBI_GWAS_Catalog
IL-6	rs1333040	C	T	Squamous cell lung carcinoma	McKay JD	28604730	European	2017	0.09363	0.01887	7e-07	-	-	-	NHGRI-EBI_GWAS_Catalog
IL-6	rs1333040	C	T	Acute myocardial infarction	Neale B	UKBB	European	2017	-0.00176	0.0002642	2.694e-11	337199	3927	333272	Neale-B_UKBB_EUR_2017
IL-6	rs1333040	C	T	Angina pectoris	Neale B	UKBB	European	2017	-0.001698	0.0002934	7.152e-09	337199	4837	332362	Neale-B_UKBB_EUR_2017
IL-6	rs1333040	C	T	Chronic ischaemic heart disease	Neale B	UKBB	European	2017	-0.004564	0.0003905	1.494e-31	337199	8755	328444	Neale-B_UKBB_EUR_2017
IL-6	rs1333040	C	T	Fathers age at death	Neale B	UKBB	European	2017	0.01646	0.002852	7.805e-09	248726	0	248726	Neale-B_UKBB_EUR_2017
IL-6	rs1333040	C	T	Haemorrhoids	Neale B	UKBB	European	2017	0.001716	0.0003801	6.342e-06	337199	8190	329009	Neale-B_UKBB_EUR_2017
IL-6	rs1333040	C	T	Illnesses of father: heart disease	Neale B	UKBB	European	2017	-0.01224	0.00123	2.544e-23	298237	97385	200852	Neale-B_UKBB_EUR_2017
IL-6	rs1333040	C	T	Illnesses of father: none of the above, group 1	Neale B	UKBB	European	2017	0.00799	0.001278	3.989e-10	294791	109206	185585	Neale-B_UKBB_EUR_2017
IL-6	rs1333040	C	T	Illnesses of mother: heart disease	Neale B	UKBB	European	2017	-0.006512	0.001014	1.375e-10	311606	62065	249541	Neale-B_UKBB_EUR_2017
IL-6	rs1333040	C	T	Illnesses of siblings: heart disease	Neale B	UKBB	European	2017	-0.004538	0.0008245	3.715e-08	261582	26382	235200	Neale-B_UKBB_EUR_2017
IL-6	rs1333040	C	T	Medication for cholesterol, blood pressure or diabetes: cholesterol lowering medication	Neale B	UKBB	European	2017	-0.00913	0.001538	2.924e-09	154702	35840	118862	Neale-B_UKBB_EUR_2017
IL-6	rs1333040	C	T	Medication for pain relief, constipation, heartburn: aspirin	Neale B	UKBB	European	2017	-0.005548	0.0008559	9.086e-11	333581	46946	286635	Neale-B_UKBB_EUR_2017
IL-6	rs1333040	C	T	Self-reported angina	Neale B	UKBB	European	2017	-0.004108	0.0004298	1.2e-21	337159	10612	326547	Neale-B_UKBB_EUR_2017
IL-6	rs1333040	C	T	Self-reported heart attack or myocardial infarction	Neale B	UKBB	European	2017	-0.003163	0.0003677	7.803e-18	337159	7735	329424	Neale-B_UKBB_EUR_2017
IL-6	rs1333040	C	T	Treatment with aspirin	Neale B	UKBB	European	2017	-0.005304	0.0008332	1.938e-10	337159	45012	292147	Neale-B_UKBB_EUR_2017
IL-6	rs1333040	C	T	Treatment with atorvastatin	Neale B	UKBB	European	2017	-0.002416	0.0004216	1.005e-08	337159	10167	326992	Neale-B_UKBB_EUR_2017
IL-6	rs1333040	C	T	Treatment with bisoprolol	Neale B	UKBB	European	2017	-0.001356	0.0002977	5.277e-06	337159	4985	332174	Neale-B_UKBB_EUR_2017
IL-6	rs1333040	C	T	Treatment with clopidogrel	Neale B	UKBB	European	2017	-0.001048	0.000196	8.968e-08	337159	2140	335019	Neale-B_UKBB_EUR_2017
IL-6	rs1333040	C	T	Treatment with nicorandil	Neale B	UKBB	European	2017	-0.0007423	0.0001399	1.129e-07	337159	1086	336073	Neale-B_UKBB_EUR_2017
IL-6	rs1333040	C	T	Treatment with simvastatin	Neale B	UKBB	European	2017	-0.003961	0.0007807	3.897e-07	337159	38492	298667	Neale-B_UKBB_EUR_2017
IL-6	rs1333040	C	T	Vascular or heart problems diagnosed by doctor: angina	Neale B	UKBB	European	2017	-0.004135	0.0004305	7.638e-22	336683	10618	326065	Neale-B_UKBB_EUR_2017
IL-6	rs1333040	C	T	Vascular or heart problems diagnosed by doctor: heart attack	Neale B	UKBB	European	2017	-0.003156	0.0003695	1.326e-17	336683	7790	328893	Neale-B_UKBB_EUR_2017
IL-6	rs1333040	C	T	Coronary artery disease	Nelson CP	28714975	Mixed	2017	-0.1242	0.01243	1.78e-23	148715	10801	137914	Nelson-CP_CAD_Mixed_2017
IL-6	rs1333040	C	T	Intracranial aneurysm	Bilguvar K	18997786	Mixed	2008	NA	NA	1e-10	-	-	-	dbGaP
IL-6	rs1333040	C	T	Intracranial aneurysm	Yasuno K	20364137	Mixed	2010	NA	NA	2e-22	-	-	-	dbGaP
IL-6	rs1333040	C	T	Coronary artery disease	van der Harst P	29212778	Mixed	2018	-0.1347	0.007044	1.6e-81	296525	34541	261984	van-der-Harst-P_CAD-UKBB_Mixed_2018
IL-6	rs1333040	C	T	Coronary artery disease	van der Harst P	29212778	Mixed	2018	-0.1332	0.0058	8.52e-118	547261	122733	424528	van-der-Harst-P_CAD_Mixed_2018
IL-6	rs1884910	C	G	Interleukin 6 levels	Ahola-Olli A	27989323	European	2017	-0.079	0.01691	3e-06	-	-	-	NHGRI-EBI_GWAS_Catalog
IL-6	rs73273528	C	T	Interleukin 6 levels	Ahola-Olli A	27989323	European	2017	0.2672	0.05462	1e-06	-	-	-	NHGRI-EBI_GWAS_Catalog
IL-6	rs73273528	C	T	Cause of death: organ-limited amyloidosis	Neale B	UKBB	European	2017	-0.009213	0.001366	1.624e-11	7637	7	7630	Neale-B_UKBB_EUR_2017
IL-6	rs75101555	C	G	Interleukin 6 levels	Ahola-Olli A	27989323	European	2017	-0.3667	0.07851	3e-06	-	-	-	NHGRI-EBI_GWAS_Catalog
IL-6	rs76856708	C	T	Interleukin 6 levels	Ahola-Olli A	27989323	European	2017	0.3289	0.07042	3e-06	-	-	-	NHGRI-EBI_GWAS_Catalog
IL-7	rs141425475	C	T	Interleukin 7 levels	Ahola-Olli A	27989323	European	2017	0.4781	0.1024	3e-06	-	-	-	NHGRI-EBI_GWAS_Catalog
IL-7	rs144701438	A	G	Interleukin 7 levels	Ahola-Olli A	27989323	European	2017	-0.4819	0.09852	1e-06	-	-	-	NHGRI-EBI_GWAS_Catalog
IL-7	rs17091524	C	T	Interleukin 7 levels	Ahola-Olli A	27989323	European	2017	0.4924	0.1036	2e-06	-	-	-	NHGRI-EBI_GWAS_Catalog
IL-7	rs218247	C	G	Granulocyte count	Astle W	27863252	European	2016	0.02958	0.00433	8.464e-12	173480	0	173480	Astle-W_Blood-Cell-Traits_EUR_2016
IL-7	rs218247	C	G	Hematocrit	Astle W	27863252	European	2016	-0.04191	0.00426	7.711e-23	173480	0	173480	Astle-W_Blood-Cell-Traits_EUR_2016
IL-7	rs218247	C	G	Hemoglobin concentration	Astle W	27863252	European	2016	-0.03336	0.004279	6.42e-15	173480	0	173480	Astle-W_Blood-Cell-Traits_EUR_2016
IL-7	rs218247	C	G	High light scatter percentage of red cells	Astle W	27863252	European	2016	0.04657	0.004326	5.137e-27	173480	0	173480	Astle-W_Blood-Cell-Traits_EUR_2016
IL-7	rs218247	C	G	High light scatter reticulocyte count	Astle W	27863252	European	2016	0.0311	0.004327	6.597e-13	173480	0	173480	Astle-W_Blood-Cell-Traits_EUR_2016
IL-7	rs218247	C	G	Immature fraction of reticulocytes	Astle W	27863252	European	2016	0.04926	0.004285	1.383e-30	173480	0	173480	Astle-W_Blood-Cell-Traits_EUR_2016
IL-7	rs218247	C	G	Lymphocyte percentage of white cells	Astle W	27863252	European	2016	-0.02214	0.004296	2.56e-07	173480	0	173480	Astle-W_Blood-Cell-Traits_EUR_2016
IL-7	rs218247	C	G	Mean corpuscular hemoglobin	Astle W	27863252	European	2016	0.1072	0.004269	3.2e-139	173480	0	173480	Astle-W_Blood-Cell-Traits_EUR_2016
IL-7	rs218247	C	G	Mean corpuscular hemoglobin concentration	Astle W	27863252	European	2016	0.01962	0.004178	2.667e-06	173480	0	173480	Astle-W_Blood-Cell-Traits_EUR_2016
IL-7	rs218247	C	G	Mean corpuscular volume	Astle W	27863252	European	2016	0.1151	0.004257	4.49e-161	173480	0	173480	Astle-W_Blood-Cell-Traits_EUR_2016
IL-7	rs218247	C	G	Myeloid white cell count	Astle W	27863252	European	2016	0.02944	0.004341	1.189e-11	173480	0	173480	Astle-W_Blood-Cell-Traits_EUR_2016
IL-7	rs218247	C	G	Neutrophil count	Astle W	27863252	European	2016	0.03031	0.004319	2.268e-12	173480	0	173480	Astle-W_Blood-Cell-Traits_EUR_2016
IL-7	rs218247	C	G	Neutrophil percentage of white cells	Astle W	27863252	European	2016	0.02484	0.004303	7.851e-09	173480	0	173480	Astle-W_Blood-Cell-Traits_EUR_2016
IL-7	rs218247	C	G	Red blood cell count	Astle W	27863252	European	2016	-0.1025	0.00429	4.51e-126	173480	0	173480	Astle-W_Blood-Cell-Traits_EUR_2016
IL-7	rs218247	C	G	Reticulocyte fraction of red cells	Astle W	27863252	European	2016	0.03294	0.004331	2.868e-14	173480	0	173480	Astle-W_Blood-Cell-Traits_EUR_2016
IL-7	rs218247	C	G	Sum basophil neutrophil counts	Astle W	27863252	European	2016	0.03039	0.004326	2.128e-12	173480	0	173480	Astle-W_Blood-Cell-Traits_EUR_2016
IL-7	rs218247	C	G	Sum neutrophil eosinophil counts	Astle W	27863252	European	2016	0.02953	0.004323	8.464e-12	173480	0	173480	Astle-W_Blood-Cell-Traits_EUR_2016
IL-7	rs218247	C	G	White blood cell count	Astle W	27863252	European	2016	0.0245	0.004323	1.456e-08	173480	0	173480	Astle-W_Blood-Cell-Traits_EUR_2016
IL-7	rs218247	C	G	Interleukin 7 levels	Ahola-Olli A	27989323	European	2017	-0.1352	0.02844	2e-06	-	-	-	NHGRI-EBI_GWAS_Catalog
IL-7	rs28793375	C	T	Interleukin 5 levels	Ahola-Olli A	27989323	European	2017	0.1657	0.0363	5e-06	-	-	-	NHGRI-EBI_GWAS_Catalog
IL-7	rs28793375	C	T	Interleukin 7 levels	Ahola-Olli A	27989323	European	2017	0.1638	0.03552	4e-06	-	-	-	NHGRI-EBI_GWAS_Catalog
IL-7	rs4320361	G	T	Interleukin 7 levels	Ahola-Olli A	27989323	European	2017	0.3245	0.02488	7e-39	-	-	-	NHGRI-EBI_GWAS_Catalog
IL-7	rs62006410	C	T	Interleukin 7 levels	Ahola-Olli A	27989323	European	2017	0.1557	0.03039	3e-07	-	-	-	NHGRI-EBI_GWAS_Catalog
IL-7	rs75904417	A	C	Interleukin 13 levels	Ahola-Olli A	27989323	European	2017	-0.1515	0.03371	7e-06	-	-	-	NHGRI-EBI_GWAS_Catalog
IL-7	rs75904417	A	C	Interleukin 7 levels	Ahola-Olli A	27989323	European	2017	-0.1698	0.03471	1e-06	-	-	-	NHGRI-EBI_GWAS_Catalog
IL-7	rs77981494	C	T	Interleukin 7 levels	Ahola-Olli A	27989323	European	2017	0.5178	0.1059	1e-06	-	-	-	NHGRI-EBI_GWAS_Catalog
IL-7	rs77981494	C	T	Cause of death: emphysema, unspecified	Neale B	UKBB	European	2017	0.009693	0.002072	2.941e-06	7637	9	7628	Neale-B_UKBB_EUR_2017
IL-7	rs78346957	A	G	Interleukin 13 levels	Ahola-Olli A	27989323	European	2017	-0.4491	0.09994	7e-06	-	-	-	NHGRI-EBI_GWAS_Catalog
IL-7	rs78346957	A	G	Interleukin 7 levels	Ahola-Olli A	27989323	European	2017	-0.4588	0.1005	5e-06	-	-	-	NHGRI-EBI_GWAS_Catalog
IL-7	rs8175379	A	T	Interleukin 7 levels	Ahola-Olli A	27989323	European	2017	-0.1307	0.02834	4e-06	-	-	-	NHGRI-EBI_GWAS_Catalog
IL-7	rs8175379	A	T	Forced expiratory volume in 1-second, best measure	Neale B	UKBB	European	2017	0.01111	0.002441	5.275e-06	255492	0	255492	Neale-B_UKBB_EUR_2017
IL-7	rs8175379	A	T	Long-standing illness, disability or infirmity	Neale B	UKBB	European	2017	-0.005719	0.001231	3.386e-06	329663	107123	222540	Neale-B_UKBB_EUR_2017
IL-8	rs11634944	C	T	Interleukin 8 levels	Ahola-Olli A	27989323	European	2017	0.1214	0.02482	1e-06	-	-	-	NHGRI-EBI_GWAS_Catalog
IL-8	rs141926526	A	C	Interleukin 8 levels	Ahola-Olli A	27989323	European	2017	-0.6149	0.1316	3e-06	-	-	-	NHGRI-EBI_GWAS_Catalog
IL-9	rs117807175	C	G	Interleukin 9 levels	Ahola-Olli A	27989323	European	2017	-0.5143	0.1115	4e-06	-	-	-	NHGRI-EBI_GWAS_Catalog
IL-9	rs3736858	G	C	Interleukin 9 levels	Ahola-Olli A	27989323	European	2017	0.1374	0.02942	3e-06	-	-	-	NHGRI-EBI_GWAS_Catalog
IL-9	rs3736858	G	C	Body fat percentage	Neale B	UKBB	European	2017	0.01155	0.002601	8.968e-06	331117	0	331117	Neale-B_UKBB_EUR_2017
IL-9	rs3736858	G	C	Number of incorrect matches in round	Neale B	UKBB	European	2017	-0.01711	0.003313	2.41e-07	336881	0	336881	Neale-B_UKBB_EUR_2017
IL-9	rs41294750	C	T	Interleukin 9 levels	Ahola-Olli A	27989323	European	2017	0.3514	0.07393	2e-06	-	-	-	NHGRI-EBI_GWAS_Catalog
IL-9	rs4880409	C	T	Interleukin 9 levels	Ahola-Olli A	27989323	European	2017	0.3355	0.07183	3e-06	-	-	-	NHGRI-EBI_GWAS_Catalog
IL-9	rs61867538	C	T	Interleukin 9 levels	Ahola-Olli A	27989323	European	2017	0.3566	0.07733	4e-06	-	-	-	NHGRI-EBI_GWAS_Catalog
IL-9	rs61867538	C	T	Cause of death: emphysema, unspecified	Neale B	UKBB	European	2017	-0.007382	0.001424	2.226e-07	7637	9	7628	Neale-B_UKBB_EUR_2017
IL-9	rs7242404	A	G	Interleukin 9 levels	Ahola-Olli A	27989323	European	2017	-0.1228	0.02629	3e-06	-	-	-	NHGRI-EBI_GWAS_Catalog
IL-9	rs7242404	A	G	Macrophage inflammatory protein 1a levels	Ahola-Olli A	27989323	European	2017	-0.1211	0.02675	6e-06	-	-	-	NHGRI-EBI_GWAS_Catalog
IL-9	rs76963786	C	T	Interleukin 9 levels	Ahola-Olli A	27989323	European	2017	0.2865	0.05652	4e-07	-	-	-	NHGRI-EBI_GWAS_Catalog
IP10	rs10809307	C	T	Interferon gamma induced protein 10 levels	Ahola-Olli A	27989323	European	2017	0.1305	0.0283	4e-06	-	-	-	NHGRI-EBI_GWAS_Catalog
IP10	rs113831257	A	G	Interferon gamma induced protein 10 levels	Ahola-Olli A	27989323	European	2017	-0.3592	0.06482	3e-08	-	-	-	NHGRI-EBI_GWAS_Catalog
IP10	rs11626201	A	C	Interferon gamma induced protein 10 levels	Ahola-Olli A	27989323	European	2017	-0.1162	0.02445	2e-06	-	-	-	NHGRI-EBI_GWAS_Catalog
IP10	rs11626201	A	C	Height	Neale B	UKBB	European	2017	0.008999	0.001768	3.6e-07	336474	0	336474	Neale-B_UKBB_EUR_2017
IP10	rs11626201	A	C	Relative age of first facial hair	Neale B	UKBB	European	2017	0.007337	0.001622	6.121e-06	151113	0	151113	Neale-B_UKBB_EUR_2017
IP10	rs188759467	A	T	Interferon gamma induced protein 10 levels	Ahola-Olli A	27989323	European	2017	-0.4504	0.09643	3e-06	-	-	-	NHGRI-EBI_GWAS_Catalog
IP10	rs34383175	C	T	Interferon gamma induced protein 10 levels	Ahola-Olli A	27989323	European	2017	0.3153	0.06633	2e-06	-	-	-	NHGRI-EBI_GWAS_Catalog
IP10	rs397816	T	C	Interferon gamma induced protein 10 levels	Ahola-Olli A	27989323	European	2017	-0.1237	0.02506	8e-07	-	-	-	NHGRI-EBI_GWAS_Catalog
IP10	rs75970138	A	G	Interferon gamma induced protein 10 levels	Ahola-Olli A	27989323	European	2017	-0.485	0.102	2e-06	-	-	-	NHGRI-EBI_GWAS_Catalog
IP10	rs75970138	A	G	Self-reported parathyroid hyperplasia or adenoma	Neale B	UKBB	European	2017	0.001029	0.0002211	3.266e-06	337159	89	337070	Neale-B_UKBB_EUR_2017
IP10	rs7645625	G	T	Interferon gamma induced protein 10 levels	Ahola-Olli A	27989323	European	2017	0.1086	0.02355	4e-06	-	-	-	NHGRI-EBI_GWAS_Catalog
IP10	rs79848609	A	C	Interferon gamma induced protein 10 levels	Ahola-Olli A	27989323	European	2017	-0.2603	0.05299	9e-07	-	-	-	NHGRI-EBI_GWAS_Catalog
IP10	rs8112909	A	G	Interferon gamma induced protein 10 levels	Ahola-Olli A	27989323	European	2017	-0.1426	0.03	2e-06	-	-	-	NHGRI-EBI_GWAS_Catalog
IP10	rs9450351	C	T	Interferon gamma induced protein 10 levels	Ahola-Olli A	27989323	European	2017	0.2768	0.0483	1e-08	-	-	-	NHGRI-EBI_GWAS_Catalog
MCP1	rs10145849	A	G	Monocyte chemoattractant protein 1 levels	Ahola-Olli A	27989323	European	2017	-0.0755	0.01616	3e-06	-	-	-	NHGRI-EBI_GWAS_Catalog
MCP1	rs10744620	C	T	Monocyte chemoattractant protein 1 levels	Ahola-Olli A	27989323	European	2017	0.0788	0.01611	1e-06	-	-	-	NHGRI-EBI_GWAS_Catalog
MCP1	rs111995966	G	T	Monocyte chemoattractant protein 1 levels	Ahola-Olli A	27989323	European	2017	0.1452	0.03109	3e-06	-	-	-	NHGRI-EBI_GWAS_Catalog
MCP1	rs112313229	A	G	Granulocyte percentage of myeloid white cells	Astle W	27863252	European	2016	-0.04989	0.008717	1.047e-08	173480	0	173480	Astle-W_Blood-Cell-Traits_EUR_2016
MCP1	rs112313229	A	G	Monocyte count	Astle W	27863252	European	2016	0.05995	0.008708	5.798e-12	173480	0	173480	Astle-W_Blood-Cell-Traits_EUR_2016
MCP1	rs112313229	A	G	Monocyte percentage of white cells	Astle W	27863252	European	2016	0.06534	0.008688	5.45e-14	173480	0	173480	Astle-W_Blood-Cell-Traits_EUR_2016
MCP1	rs112313229	A	G	Monocyte count	Astle W	27863252	European	2016	0.05995	0.008714	6e-12	-	-	-	NHGRI-EBI_GWAS_Catalog
MCP1	rs112313229	A	G	Mouth or teeth dental problems: mouth ulcers	Neale B	UKBB	European	2017	0.009739	0.001794	5.643e-08	336138	34398	301740	Neale-B_UKBB_EUR_2017
MCP1	rs12073356	A	G	High light scatter percentage of red cells	Astle W	27863252	European	2016	0.03606	0.007402	1.108e-06	173480	0	173480	Astle-W_Blood-Cell-Traits_EUR_2016
MCP1	rs12073356	A	G	High light scatter reticulocyte count	Astle W	27863252	European	2016	0.03488	0.007401	2.449e-06	173480	0	173480	Astle-W_Blood-Cell-Traits_EUR_2016
MCP1	rs12073356	A	G	Reticulocyte count	Astle W	27863252	European	2016	0.03551	0.007412	1.656e-06	173480	0	173480	Astle-W_Blood-Cell-Traits_EUR_2016
MCP1	rs12073356	A	G	Reticulocyte fraction of red cells	Astle W	27863252	European	2016	0.0382	0.007408	2.522e-07	173480	0	173480	Astle-W_Blood-Cell-Traits_EUR_2016
MCP1	rs12493471	C	T	Basophil count	Astle W	27863252	European	2016	-0.01891	0.00375	4.621e-07	173480	0	173480	Astle-W_Blood-Cell-Traits_EUR_2016
MCP1	rs12493471	C	T	Granulocyte percentage of myeloid white cells	Astle W	27863252	European	2016	-0.02641	0.003829	5.227e-12	173480	0	173480	Astle-W_Blood-Cell-Traits_EUR_2016
MCP1	rs12493471	C	T	Monocyte percentage of white cells	Astle W	27863252	European	2016	0.02466	0.003817	1.046e-10	173480	0	173480	Astle-W_Blood-Cell-Traits_EUR_2016
MCP1	rs12493471	C	T	Neutrophil count	Astle W	27863252	European	2016	-0.01722	0.00384	7.326e-06	173480	0	173480	Astle-W_Blood-Cell-Traits_EUR_2016
MCP1	rs12493471	C	T	Neutrophil percentage of white cells	Astle W	27863252	European	2016	-0.01939	0.003825	3.982e-07	173480	0	173480	Astle-W_Blood-Cell-Traits_EUR_2016
MCP1	rs12493471	C	T	Sum basophil neutrophil counts	Astle W	27863252	European	2016	-0.01779	0.003846	3.745e-06	173480	0	173480	Astle-W_Blood-Cell-Traits_EUR_2016
MCP1	rs12493471	C	T	Impedance of leg left	Neale B	UKBB	European	2017	-0.01125	0.002352	1.734e-06	331296	0	331296	Neale-B_UKBB_EUR_2017
MCP1	rs12493471	C	T	Impedance of leg right	Neale B	UKBB	European	2017	-0.01302	0.002334	2.438e-08	331301	0	331301	Neale-B_UKBB_EUR_2017
MCP1	rs12493471	C	T	Impedance of whole body	Neale B	UKBB	European	2017	-0.008781	0.001967	8.032e-06	331284	0	331284	Neale-B_UKBB_EUR_2017
MCP1	rs12493471	C	T	Mouth or teeth dental problems: mouth ulcers	Neale B	UKBB	European	2017	0.00706	0.0007849	2.374e-19	336138	34398	301740	Neale-B_UKBB_EUR_2017
MCP1	rs12493471	C	T	Mouth or teeth dental problems: none of the above	Neale B	UKBB	European	2017	-0.006235	0.001264	8.146e-07	336138	204310	131828	Neale-B_UKBB_EUR_2017
MCP1	rs146522229	C	T	Monocyte chemoattractant protein 1 levels	Ahola-Olli A	27989323	European	2017	0.5976	0.1179	4e-07	-	-	-	NHGRI-EBI_GWAS_Catalog
MCP1	rs146522229	C	T	Treatment with calcium carbonate+colecalciferol 1.25g or 5micrograms tablet	Neale B	UKBB	European	2017	-0.001122	0.0002326	1.388e-06	337159	145	337014	Neale-B_UKBB_EUR_2017
MCP1	rs2712431	A	C	Eosinophil count	Astle W	27863252	European	2016	-0.03712	0.003828	3.109e-22	173480	0	173480	Astle-W_Blood-Cell-Traits_EUR_2016
MCP1	rs2712431	A	C	Eosinophil percentage of granulocytes	Astle W	27863252	European	2016	-0.04635	0.00384	1.511e-33	173480	0	173480	Astle-W_Blood-Cell-Traits_EUR_2016
MCP1	rs2712431	A	C	Eosinophil percentage of white cells	Astle W	27863252	European	2016	-0.04568	0.003823	6.644e-33	173480	0	173480	Astle-W_Blood-Cell-Traits_EUR_2016
MCP1	rs2712431	A	C	Granulocyte count	Astle W	27863252	European	2016	0.02254	0.003855	5e-09	173480	0	173480	Astle-W_Blood-Cell-Traits_EUR_2016
MCP1	rs2712431	A	C	Granulocyte percentage of myeloid white cells	Astle W	27863252	European	2016	-0.05088	0.003832	3.223e-40	173480	0	173480	Astle-W_Blood-Cell-Traits_EUR_2016
MCP1	rs2712431	A	C	Lymphocyte percentage of white cells	Astle W	27863252	European	2016	-0.03139	0.003823	2.235e-16	173480	0	173480	Astle-W_Blood-Cell-Traits_EUR_2016
MCP1	rs2712431	A	C	Mean platelet volume	Astle W	27863252	European	2016	0.01986	0.003879	3.045e-07	173480	0	173480	Astle-W_Blood-Cell-Traits_EUR_2016
MCP1	rs2712431	A	C	Monocyte count	Astle W	27863252	European	2016	0.07791	0.00383	5.47e-92	173480	0	173480	Astle-W_Blood-Cell-Traits_EUR_2016
MCP1	rs2712431	A	C	Monocyte percentage of white cells	Astle W	27863252	European	2016	0.06845	0.003822	9.506e-72	173480	0	173480	Astle-W_Blood-Cell-Traits_EUR_2016
MCP1	rs2712431	A	C	Myeloid white cell count	Astle W	27863252	European	2016	0.03066	0.003864	2.117e-15	173480	0	173480	Astle-W_Blood-Cell-Traits_EUR_2016
MCP1	rs2712431	A	C	Neutrophil count	Astle W	27863252	European	2016	0.02646	0.003845	5.917e-12	173480	0	173480	Astle-W_Blood-Cell-Traits_EUR_2016
MCP1	rs2712431	A	C	Neutrophil percentage of granulocytes	Astle W	27863252	European	2016	0.04473	0.00384	2.395e-31	173480	0	173480	Astle-W_Blood-Cell-Traits_EUR_2016
MCP1	rs2712431	A	C	Neutrophil percentage of white cells	Astle W	27863252	European	2016	0.01905	0.00383	6.551e-07	173480	0	173480	Astle-W_Blood-Cell-Traits_EUR_2016
MCP1	rs2712431	A	C	Sum basophil neutrophil counts	Astle W	27863252	European	2016	0.02615	0.003852	1.131e-11	173480	0	173480	Astle-W_Blood-Cell-Traits_EUR_2016
MCP1	rs2712431	A	C	Sum eosinophil basophil counts	Astle W	27863252	European	2016	-0.03422	0.003832	4.231e-19	173480	0	173480	Astle-W_Blood-Cell-Traits_EUR_2016
MCP1	rs2712431	A	C	Sum neutrophil eosinophil counts	Astle W	27863252	European	2016	0.02303	0.003849	2.176e-09	173480	0	173480	Astle-W_Blood-Cell-Traits_EUR_2016
MCP1	rs2712431	A	C	White blood cell count	Astle W	27863252	European	2016	0.02413	0.003849	3.636e-10	173480	0	173480	Astle-W_Blood-Cell-Traits_EUR_2016
MCP1	rs2712431	A	C	Monocyte chemoattractant protein 1 levels	Ahola-Olli A	27989323	European	2017	-0.0787	0.01724	5e-06	-	-	-	NHGRI-EBI_GWAS_Catalog
MCP1	rs56212190	C	T	Monocyte chemoattractant protein 1 levels	Ahola-Olli A	27989323	European	2017	0.181	0.037	1e-06	-	-	-	NHGRI-EBI_GWAS_Catalog
MCP1	rs62243917	A	T	Granulocyte percentage of myeloid white cells	Astle W	27863252	European	2016	-0.02916	0.006495	7.153e-06	173480	0	173480	Astle-W_Blood-Cell-Traits_EUR_2016
MCP1	rs62243917	A	T	Monocyte count	Astle W	27863252	European	2016	0.03222	0.006488	6.82e-07	173480	0	173480	Astle-W_Blood-Cell-Traits_EUR_2016
MCP1	rs62243917	A	T	Monocyte percentage of white cells	Astle W	27863252	European	2016	0.03731	0.006474	8.296e-09	173480	0	173480	Astle-W_Blood-Cell-Traits_EUR_2016
MCP1	rs62243917	A	T	Mouth or teeth dental problems: mouth ulcers	Neale B	UKBB	European	2017	-0.008028	0.001352	2.877e-09	336138	34398	301740	Neale-B_UKBB_EUR_2017
MCP1	rs7197349	A	G	Monocyte chemoattractant protein 1 levels	Ahola-Olli A	27989323	European	2017	-0.0968	0.02072	3e-06	-	-	-	NHGRI-EBI_GWAS_Catalog
MCP3	rs10892381	C	T	Monocyte chemoattractant protein 3 levels	Ahola-Olli A	27989323	European	2017	0.2412	0.04758	4e-07	-	-	-	NHGRI-EBI_GWAS_Catalog
MCP3	rs62492260	G	T	Granulocyte count	Astle W	27863252	European	2016	0.03275	0.005389	1.219e-09	173480	0	173480	Astle-W_Blood-Cell-Traits_EUR_2016
MCP3	rs62492260	G	T	Myeloid white cell count	Astle W	27863252	European	2016	0.0322	0.005401	2.495e-09	173480	0	173480	Astle-W_Blood-Cell-Traits_EUR_2016
MCP3	rs62492260	G	T	Neutrophil count	Astle W	27863252	European	2016	0.03359	0.005375	4.143e-10	173480	0	173480	Astle-W_Blood-Cell-Traits_EUR_2016
MCP3	rs62492260	G	T	Red cell distribution width	Astle W	27863252	European	2016	-0.03268	0.005308	7.443e-10	173480	0	173480	Astle-W_Blood-Cell-Traits_EUR_2016
MCP3	rs62492260	G	T	Sum basophil neutrophil counts	Astle W	27863252	European	2016	0.03387	0.005384	3.182e-10	173480	0	173480	Astle-W_Blood-Cell-Traits_EUR_2016
MCP3	rs62492260	G	T	Sum neutrophil eosinophil counts	Astle W	27863252	European	2016	0.03268	0.00538	1.241e-09	173480	0	173480	Astle-W_Blood-Cell-Traits_EUR_2016
MCP3	rs62492260	G	T	White blood cell count	Astle W	27863252	European	2016	0.03074	0.005379	1.094e-08	173480	0	173480	Astle-W_Blood-Cell-Traits_EUR_2016
MCP3	rs62492260	G	T	Monocyte chemoattractant protein 3 levels	Ahola-Olli A	27989323	European	2017	0.2788	0.05865	2e-06	-	-	-	NHGRI-EBI_GWAS_Catalog
MCP3	rs62492260	G	T	Heel bone mineral density	Neale B	UKBB	European	2017	-0.02294	0.004646	7.913e-07	194398	0	194398	Neale-B_UKBB_EUR_2017
MCP3	rs73669117	A	G	Cause of death: asthma, unspecified	Neale B	UKBB	European	2017	-0.01183	0.002278	2.137e-07	7637	9	7628	Neale-B_UKBB_EUR_2017
MCP3	rs73669117	A	G	Cause of death: other specified respiratory disorders	Neale B	UKBB	European	2017	-0.008272	0.001518	5.221e-08	7637	4	7633	Neale-B_UKBB_EUR_2017
MCSF	rs116274860	G	T	Macrophage colony stimulating factor levels	Ahola-Olli A	27989323	European	2017	0.819	0.1753	3e-06	-	-	-	NHGRI-EBI_GWAS_Catalog
MCSF	rs117867915	C	T	Macrophage colony stimulating factor levels	Ahola-Olli A	27989323	European	2017	0.5272	0.1109	2e-06	-	-	-	NHGRI-EBI_GWAS_Catalog
MCSF	rs117867915	C	T	Malignant neoplasm of testis	Neale B	UKBB	European	2017	0.001311	0.0002851	4.284e-06	337199	177	337022	Neale-B_UKBB_EUR_2017
MCSF	rs12962919	C	T	Macrophage colony stimulating factor levels	Ahola-Olli A	27989323	European	2017	0.3052	0.06686	5e-06	-	-	-	NHGRI-EBI_GWAS_Catalog
MCSF	rs145778765	C	T	Macrophage colony stimulating factor levels	Ahola-Olli A	27989323	European	2017	0.7993	0.1682	2e-06	-	-	-	NHGRI-EBI_GWAS_Catalog
MCSF	rs4269021	C	G	Macrophage colony stimulating factor levels	Ahola-Olli A	27989323	European	2017	-0.235	0.05096	4e-06	-	-	-	NHGRI-EBI_GWAS_Catalog
MCSF	rs56367447	C	T	Macrophage colony stimulating factor levels	Ahola-Olli A	27989323	European	2017	0.4967	0.08851	2e-08	-	-	-	NHGRI-EBI_GWAS_Catalog
MCSF	rs62294910	A	G	Macrophage colony stimulating factor levels	Ahola-Olli A	27989323	European	2017	-0.3431	0.06915	7e-07	-	-	-	NHGRI-EBI_GWAS_Catalog
MCSF	rs9387100	C	T	Macrophage colony stimulating factor levels	Ahola-Olli A	27989323	European	2017	0.1352	0.02932	4e-06	-	-	-	NHGRI-EBI_GWAS_Catalog
MIF	rs113218956	A	G	Disorders of vestibular function	Neale B	UKBB	European	2017	0.002179	0.0004847	6.957e-06	337199	201	336998	Neale-B_UKBB_EUR_2017
MIF	rs118055855	C	T	Macrophage Migration Inhibitory Factor levels	Ahola-Olli A	27989323	European	2017	0.6907	0.1498	4e-06	-	-	-	NHGRI-EBI_GWAS_Catalog
MIF	rs12594190	A	G	Macrophage Migration Inhibitory Factor levels	Ahola-Olli A	27989323	European	2017	-0.1355	0.02673	4e-07	-	-	-	NHGRI-EBI_GWAS_Catalog
MIF	rs13142904	C	T	Macrophage Migration Inhibitory Factor levels	Ahola-Olli A	27989323	European	2017	0.223	0.04353	3e-07	-	-	-	NHGRI-EBI_GWAS_Catalog
MIF	rs141009259	C	T	Macrophage Migration Inhibitory Factor levels	Ahola-Olli A	27989323	European	2017	0.6178	0.13	2e-06	-	-	-	NHGRI-EBI_GWAS_Catalog
MIF	rs2330634	C	G	Macrophage Migration Inhibitory Factor levels	Ahola-Olli A	27989323	European	2017	-0.1556	0.02502	5e-10	-	-	-	NHGRI-EBI_GWAS_Catalog
MIF	rs28994873	T	A	Lymphocyte count	Astle W	27863252	European	2016	0.09802	0.01691	6.829e-09	173480	0	173480	Astle-W_Blood-Cell-Traits_EUR_2016
MIF	rs28994873	T	A	Platelet count	Astle W	27863252	European	2016	0.07725	0.01714	6.55e-06	173480	0	173480	Astle-W_Blood-Cell-Traits_EUR_2016
MIF	rs28994873	T	A	White blood cell count	Astle W	27863252	European	2016	0.0862	0.01682	2.972e-07	173480	0	173480	Astle-W_Blood-Cell-Traits_EUR_2016
MIF	rs28994873	T	A	Macrophage Migration Inhibitory Factor levels	Ahola-Olli A	27989323	European	2017	0.1337	0.02733	1e-06	-	-	-	NHGRI-EBI_GWAS_Catalog
MIF	rs28994873	T	A	Cause of death: other specified place	Neale B	UKBB	European	2017	0.01624	0.002606	4.835e-10	7637	9	7628	Neale-B_UKBB_EUR_2017
MIF	rs28994873	T	A	Self-reported infective or viral hepatitis	Neale B	UKBB	European	2017	0.002356	0.0005261	7.539e-06	337159	680	336479	Neale-B_UKBB_EUR_2017
MIF	rs78098071	C	T	Macrophage Migration Inhibitory Factor levels	Ahola-Olli A	27989323	European	2017	0.4867	0.09361	2e-07	-	-	-	NHGRI-EBI_GWAS_Catalog
MIF	rs78098071	C	T	Self-reported pericardial problem	Neale B	UKBB	European	2017	0.00118	0.0002618	6.548e-06	337159	183	336976	Neale-B_UKBB_EUR_2017
MIG	rs111607343	A	G	Monokine induced by gamma interferon levels	Ahola-Olli A	27989323	European	2017	-0.521	0.1115	3e-06	-	-	-	NHGRI-EBI_GWAS_Catalog
MIG	rs11177248	A	G	Monokine induced by gamma interferon levels	Ahola-Olli A	27989323	European	2017	-0.3073	0.06664	4e-06	-	-	-	NHGRI-EBI_GWAS_Catalog
MIG	rs112337562	G	T	Monokine induced by gamma interferon levels	Ahola-Olli A	27989323	European	2017	0.37	0.07922	3e-06	-	-	-	NHGRI-EBI_GWAS_Catalog
MIG	rs112861654	A	G	Monokine induced by gamma interferon levels	Ahola-Olli A	27989323	European	2017	-0.2765	0.05318	2e-07	-	-	-	NHGRI-EBI_GWAS_Catalog
MIG	rs117831247	C	T	Monokine induced by gamma interferon levels	Ahola-Olli A	27989323	European	2017	0.8334	0.1753	2e-06	-	-	-	NHGRI-EBI_GWAS_Catalog
MIG	rs13143163	C	G	Monokine induced by gamma interferon levels	Ahola-Olli A	27989323	European	2017	-0.2706	0.05868	4e-06	-	-	-	NHGRI-EBI_GWAS_Catalog
MIG	rs139010077	C	T	Monokine induced by gamma interferon levels	Ahola-Olli A	27989323	European	2017	0.4322	0.09372	4e-06	-	-	-	NHGRI-EBI_GWAS_Catalog
MIG	rs139010077	C	T	Cause of death: ischaemic cardiomyopathy	Neale B	UKBB	European	2017	-0.01246	0.002452	3.87e-07	7637	10	7627	Neale-B_UKBB_EUR_2017
MIG	rs41272086	G	A	Monokine induced by gamma interferon levels	Ahola-Olli A	27989323	European	2017	0.2226	0.04129	7e-08	-	-	-	NHGRI-EBI_GWAS_Catalog
MIG	rs41272086	G	A	Coronary artery disease	Nelson CP	28714975	Mixed	2017	0.06915	0.01517	5.27e-06	148715	10801	137914	Nelson-CP_CAD_Mixed_2017
MIG	rs41272086	G	A	Coronary artery disease	van der Harst P	29212778	Mixed	2018	0.06927	0.01159	2.3e-09	296525	34541	261984	van-der-Harst-P_CAD-UKBB_Mixed_2018
MIG	rs41272086	G	A	Coronary artery disease	van der Harst P	29212778	Mixed	2018	0.0684	0.0098	3.702e-12	547261	122733	424528	van-der-Harst-P_CAD_Mixed_2018
MIG	rs55876513	G	T	Monokine induced by gamma interferon levels	Ahola-Olli A	27989323	European	2017	0.166	0.02554	8e-11	-	-	-	NHGRI-EBI_GWAS_Catalog
MIG	rs5752128	C	T	Monokine induced by gamma interferon levels	Ahola-Olli A	27989323	European	2017	0.1685	0.03654	4e-06	-	-	-	NHGRI-EBI_GWAS_Catalog
MIG	rs62562991	A	G	Monokine induced by gamma interferon levels	Ahola-Olli A	27989323	European	2017	-0.6236	0.1264	8e-07	-	-	-	NHGRI-EBI_GWAS_Catalog
MIG	rs6679677	A	C	Basophil percentage of granulocytes	Astle W	27863252	European	2016	0.0306	0.005773	1.159e-07	173480	0	173480	Astle-W_Blood-Cell-Traits_EUR_2016
MIG	rs6679677	A	C	Basophil percentage of white cells	Astle W	27863252	European	2016	0.03124	0.005722	4.774e-08	173480	0	173480	Astle-W_Blood-Cell-Traits_EUR_2016
MIG	rs6679677	A	C	Granulocyte count	Astle W	27863252	European	2016	-0.04239	0.005918	7.866e-13	173480	0	173480	Astle-W_Blood-Cell-Traits_EUR_2016
MIG	rs6679677	A	C	Lymphocyte count	Astle W	27863252	European	2016	-0.05556	0.005932	7.566e-21	173480	0	173480	Astle-W_Blood-Cell-Traits_EUR_2016
MIG	rs6679677	A	C	Myeloid white cell count	Astle W	27863252	European	2016	-0.04242	0.005932	8.59e-13	173480	0	173480	Astle-W_Blood-Cell-Traits_EUR_2016
MIG	rs6679677	A	C	Neutrophil count	Astle W	27863252	European	2016	-0.04258	0.005901	5.347e-13	173480	0	173480	Astle-W_Blood-Cell-Traits_EUR_2016
MIG	rs6679677	A	C	Sum basophil neutrophil counts	Astle W	27863252	European	2016	-0.04266	0.005911	5.311e-13	173480	0	173480	Astle-W_Blood-Cell-Traits_EUR_2016
MIG	rs6679677	A	C	Sum neutrophil eosinophil counts	Astle W	27863252	European	2016	-0.04246	0.005909	6.684e-13	173480	0	173480	Astle-W_Blood-Cell-Traits_EUR_2016
MIG	rs6679677	A	C	White blood cell count	Astle W	27863252	European	2016	-0.05549	0.005907	5.719e-21	173480	0	173480	Astle-W_Blood-Cell-Traits_EUR_2016
MIG	rs6679677	A	C	Amoxicillin clavulanate drug induced liver injury	Lucena MI	21570397	European	2011	NA	NA	8.7e-06	733	-	-	GRASP
MIG	rs6679677	A	C	Crohns disease	Barrett JC	18587394	European	2008	NA	NA	4.95e-09	8059	-	-	GRASP
MIG	rs6679677	A	C	Crohns disease	IBDGC	23128233	European	2012	NA	NA	2.03e-15	34366	-	-	GRASP
MIG	rs6679677	A	C	Drug induced liver injury all cholestatic DILI cases	Urban TJ	22968431	European	2012	NA	NA	1.35e-06	3784	-	-	GRASP
MIG	rs6679677	A	C	Hypothyroidism	Eriksson N	22493691	European	2012	NA	NA	2.8e-13	39282	-	-	GRASP
MIG	rs6679677	A	C	Juvenile idiopathic arthritis	Thompson SD	22354554	European	2012	NA	NA	1.07e-06	3872	-	-	GRASP
MIG	rs6679677	A	C	Juvenile idiopathic arthritis including oligoarticular and rheumatoid factor negative polyarticular JIA	Hinks	23603761	European	2013	NA	NA	3.19e-25	15872	-	-	GRASP
MIG	rs6679677	A	C	Oligoarticular juvenile idiopathic arthritis	Hinks	23603761	European	2013	NA	NA	1.11e-18	15872	-	-	GRASP
MIG	rs6679677	A	C	Rheumatoid arthritis	Raychaudhuri S	18794853	European	2008	NA	NA	5.7e-42	15853	-	-	GRASP
MIG	rs6679677	A	C	Rheumatoid arthritis	Stahl E	20453842	European	2010	NA	NA	4.393e-70	25708	-	-	GRASP
MIG	rs6679677	A	C	Rheumatoid factor negative polyarticular juvenile idiopathic arthritis	Hinks	23603761	European	2013	NA	NA	3.45e-11	15872	-	-	GRASP
MIG	rs6679677	A	C	Selective immunoglobulin A deficiency IgAD	Ferreira RC	20694011	European	2010	NA	NA	6e-42	1520	-	-	GRASP
MIG	rs6679677	A	C	Type 1 diabetes	WTCCC	17554300	European	2007	NA	NA	1.4e-41	4806	-	-	GRASP
MIG	rs6679677	A	C	Type 1 diabetes	Cooper JD	18978792	European	2008	NA	NA	1.27e-40	8207	-	-	GRASP
MIG	rs6679677	A	C	Crohns disease	IBDGC	23128233	European	2012	NA	NA	5e-09	14342	6299	8043	IBDGC_Chrons-Disease_EUR_2012
MIG	rs6679677	A	C	Crohns disease	IBDGC	26192919	European	2015	-0.2172	0.0429	4.168e-07	20883	5956	14927	IBDGC_Chrons-Disease_EUR_2015
MIG	rs6679677	A	C	Antineutrophil cytoplasmic antibody associated vasculitis	Merkel PA	28029757	European	2016	NA	NA	2e-08	-	-	-	NHGRI-EBI_GWAS_Catalog
MIG	rs6679677	A	C	Crohns disease	IBDGC	23128233	European	2012	NA	NA	2e-15	-	-	-	NHGRI-EBI_GWAS_Catalog
MIG	rs6679677	A	C	Hypothyroidism	Eriksson N	22493691	European	2012	0.3082	0.04225	3e-13	-	-	-	NHGRI-EBI_GWAS_Catalog
MIG	rs6679677	A	C	Monokine induced by gamma interferon levels	Ahola-Olli A	27989323	European	2017	-0.162	0.03298	9e-07	-	-	-	NHGRI-EBI_GWAS_Catalog
MIG	rs6679677	A	C	Pediatric autoimmune diseases	Li YR	26301688	European	2015	NA	NA	8e-11	-	-	-	NHGRI-EBI_GWAS_Catalog
MIG	rs6679677	A	C	Rheumatoid arthritis	WTCCC	17554300	European	2007	0.6831	0.06622	6e-25	-	-	-	NHGRI-EBI_GWAS_Catalog
MIG	rs6679677	A	C	Rheumatoid arthritis	Raychaudhuri S	18794853	European	2008	NA	NA	6e-42	-	-	-	NHGRI-EBI_GWAS_Catalog
MIG	rs6679677	A	C	Systemic lupus erythematosus	Bentham J	26502338	European	2015	0.3293	0.04103	1e-15	-	-	-	NHGRI-EBI_GWAS_Catalog
MIG	rs6679677	A	C	Type 1 diabetes	Todd JA	17554260	European	2007	0.6366	0.06326	8e-24	-	-	-	NHGRI-EBI_GWAS_Catalog
MIG	rs6679677	A	C	Type 1 diabetes	WTCCC	17554300	European	2007	0.5988	0.05675	5e-26	-	-	-	NHGRI-EBI_GWAS_Catalog
MIG	rs6679677	A	C	Type 1 diabetes	Cooper JD	18978792	European	2008	NA	NA	1e-40	-	-	-	NHGRI-EBI_GWAS_Catalog
MIG	rs6679677	A	C	Diabetes diagnosed by doctor	Neale B	UKBB	European	2017	0.004567	0.000857	9.884e-08	336473	16183	320290	Neale-B_UKBB_EUR_2017
MIG	rs6679677	A	C	Insulin-dependent diabetes mellitus	Neale B	UKBB	European	2017	0.0008135	0.0001433	1.371e-08	337199	431	336768	Neale-B_UKBB_EUR_2017
MIG	rs6679677	A	C	Long-standing illness, disability or infirmity	Neale B	UKBB	European	2017	0.01442	0.001896	2.875e-14	329663	107123	222540	Neale-B_UKBB_EUR_2017
MIG	rs6679677	A	C	Medication for cholesterol, blood pressure or diabetes: insulin	Neale B	UKBB	European	2017	0.005448	0.000686	2.002e-15	154702	2116	152586	Neale-B_UKBB_EUR_2017
MIG	rs6679677	A	C	Number of self-reported non-cancer illnesses	Neale B	UKBB	European	2017	0.01682	0.003302	3.492e-07	337159	0	337159	Neale-B_UKBB_EUR_2017
MIG	rs6679677	A	C	Number of treatments or medications taken	Neale B	UKBB	European	2017	0.01842	0.003206	9.165e-09	337159	0	337159	Neale-B_UKBB_EUR_2017
MIG	rs6679677	A	C	Other rheumatoid arthritis	Neale B	UKBB	European	2017	0.001127	0.0002141	1.395e-07	337199	964	336235	Neale-B_UKBB_EUR_2017
MIG	rs6679677	A	C	Other serious medical condition or disability diagnosed by doctor	Neale B	UKBB	European	2017	0.01176	0.001634	6.124e-13	331274	67968	263306	Neale-B_UKBB_EUR_2017
MIG	rs6679677	A	C	Self-reported diabetes	Neale B	UKBB	European	2017	0.003986	0.0007771	2.903e-07	337159	13243	323916	Neale-B_UKBB_EUR_2017
MIG	rs6679677	A	C	Self-reported hyperthyroidism or thyrotoxicosis	Neale B	UKBB	European	2017	0.002618	0.0003469	4.42e-14	337159	2547	334612	Neale-B_UKBB_EUR_2017
MIG	rs6679677	A	C	Self-reported hypothyroidism or myxoedema	Neale B	UKBB	European	2017	0.0201	0.000853	1.065e-122	337159	16376	320783	Neale-B_UKBB_EUR_2017
MIG	rs6679677	A	C	Self-reported pernicious anaemia	Neale B	UKBB	European	2017	0.001065	0.0002202	1.311e-06	337159	1020	336139	Neale-B_UKBB_EUR_2017
MIG	rs6679677	A	C	Self-reported rheumatoid arthritis	Neale B	UKBB	European	2017	0.002726	0.0004193	7.942e-11	337159	3730	333429	Neale-B_UKBB_EUR_2017
MIG	rs6679677	A	C	Self-reported type 1 diabetes	Neale B	UKBB	European	2017	0.0005363	0.0001168	4.381e-06	337159	286	336873	Neale-B_UKBB_EUR_2017
MIG	rs6679677	A	C	Started insulin within one year diagnosis of diabetes	Neale B	UKBB	European	2017	0.05595	0.005856	1.43e-21	15397	1872	13525	Neale-B_UKBB_EUR_2017
MIG	rs6679677	A	C	Taking other prescription medications	Neale B	UKBB	European	2017	0.01598	0.002002	1.442e-15	336330	158113	178217	Neale-B_UKBB_EUR_2017
MIG	rs6679677	A	C	Treatment with folic acid product	Neale B	UKBB	European	2017	0.001789	0.0003626	8.017e-07	337159	2779	334380	Neale-B_UKBB_EUR_2017
MIG	rs6679677	A	C	Treatment with insulin	Neale B	UKBB	European	2017	0.003193	0.0004787	2.57e-11	180203	1377	178826	Neale-B_UKBB_EUR_2017
MIG	rs6679677	A	C	Treatment with insulin product	Neale B	UKBB	European	2017	0.00387	0.0003958	1.416e-22	337159	3319	333840	Neale-B_UKBB_EUR_2017
MIG	rs6679677	A	C	Treatment with levothyroxine sodium	Neale B	UKBB	European	2017	0.01513	0.0007863	1.913e-82	337159	13717	323442	Neale-B_UKBB_EUR_2017
MIG	rs6679677	A	C	Treatment with methotrexate	Neale B	UKBB	European	2017	0.002405	0.0002905	1.249e-16	337159	1778	335381	Neale-B_UKBB_EUR_2017
MIG	rs6679677	A	C	Treatment with thyroxine product	Neale B	UKBB	European	2017	0.005396	0.0004285	2.395e-36	337159	3917	333242	Neale-B_UKBB_EUR_2017
MIG	rs6679677	A	C	Treatment with thyroxine sodium	Neale B	UKBB	European	2017	0.001188	0.0002112	1.854e-08	337159	938	336221	Neale-B_UKBB_EUR_2017
MIG	rs6679677	A	C	Rheumatoid arthritis	Okada Y	24390342	European	2014	0.5933	0.02256	3.1e-149	58284	14361	43923	Okada-Y_RA_EUR_2014
MIG	rs6679677	A	C	Rheumatoid arthritis	Okada Y	24390342	Mixed	2014	0.5933	0.02256	2.1e-149	80799	19234	61565	Okada-Y_RA_Mixed_2014
MIG	rs6679677	A	C	Rheumatoid arthritis	Stahl E	20453842	European	2010	0.6627	0.03811	4.393e-70	25689	5534	20155	Stahl-E_RA_EUR_2010
MIG	rs6679677	A	C	Arthritis rheumatoid	WTCCC	17554300	European	2007	NA	NA	6e-25	-	-	-	dbGaP
MIG	rs6679677	A	C	Arthritis rheumatoid	Raychaudhuri S	18794853	European	2008	NA	NA	6e-42	-	-	-	dbGaP
MIG	rs6679677	A	C	Diabetes mellitus type 1	Todd JA	17554260	European	2007	NA	NA	8e-24	-	-	-	dbGaP
MIG	rs6679677	A	C	Diabetes mellitus type 1	WTCCC	17554300	European	2007	NA	NA	5e-26	-	-	-	dbGaP
MIG	rs6679677	A	C	Diabetes mellitus type 1	Cooper JD	18978792	European	2008	NA	NA	1e-40	-	-	-	dbGaP
MIG	rs6679677	A	C	Hypothyroidism	Eriksson N	22493691	European	2012	NA	NA	3e-13	-	-	-	dbGaP
MIG	rs6679677	A	C	Coronary artery disease	van der Harst P	29212778	Mixed	2018	0.0437	0.0088	7.07e-07	547261	122733	424528	van-der-Harst-P_CAD_Mixed_2018
MIG	rs75880256	C	G	Monokine induced by gamma interferon levels	Ahola-Olli A	27989323	European	2017	-0.2703	0.05862	4e-06	-	-	-	NHGRI-EBI_GWAS_Catalog
MIG	rs75880256	C	G	Cause of death: hodgkins disease, unspecified	Neale B	UKBB	European	2017	-0.004834	0.001056	4.776e-06	7637	6	7631	Neale-B_UKBB_EUR_2017
MIG	rs77086208	C	T	Monokine induced by gamma interferon levels	Ahola-Olli A	27989323	European	2017	0.3226	0.06996	4e-06	-	-	-	NHGRI-EBI_GWAS_Catalog
MIG	rs816960	T	C	Monokine induced by gamma interferon levels	Ahola-Olli A	27989323	European	2017	-0.1224	0.02435	5e-07	-	-	-	NHGRI-EBI_GWAS_Catalog
MIG	rs902851	A	T	Monokine induced by gamma interferon levels	Ahola-Olli A	27989323	European	2017	-0.8205	0.1797	5e-06	-	-	-	NHGRI-EBI_GWAS_Catalog
MIP1α	rs10835056	G	T	Macrophage inflammatory protein 1a levels	Ahola-Olli A	27989323	European	2017	0.1194	0.02556	3e-06	-	-	-	NHGRI-EBI_GWAS_Catalog
MIP1α	rs116615337	A	G	Macrophage inflammatory protein 1a levels	Ahola-Olli A	27989323	European	2017	-0.1278	0.028	5e-06	-	-	-	NHGRI-EBI_GWAS_Catalog
MIP1α	rs12690897	A	G	Macrophage inflammatory protein 1a levels	Ahola-Olli A	27989323	European	2017	-0.1248	0.02625	2e-06	-	-	-	NHGRI-EBI_GWAS_Catalog
MIP1α	rs34771762	A	G	Macrophage inflammatory protein 1a levels	Ahola-Olli A	27989323	European	2017	-0.249	0.05238	2e-06	-	-	-	NHGRI-EBI_GWAS_Catalog
MIP1α	rs57786342	A	G	Macrophage inflammatory protein 1a levels	Ahola-Olli A	27989323	European	2017	-0.1314	0.02849	4e-06	-	-	-	NHGRI-EBI_GWAS_Catalog
MIP1α	rs57786342	A	G	Vascular or heart problems diagnosed by doctor: high blood pressure	Neale B	UKBB	European	2017	0.006459	0.001346	1.601e-06	336683	91033	245650	Neale-B_UKBB_EUR_2017
MIP1α	rs57786342	A	G	Vascular or heart problems diagnosed by doctor: none of the above	Neale B	UKBB	European	2017	-0.006726	0.001382	1.143e-06	336683	236530	100153	Neale-B_UKBB_EUR_2017
MIP1α	rs60198979	A	G	Macrophage inflammatory protein 1a levels	Ahola-Olli A	27989323	European	2017	-0.2146	0.04594	3e-06	-	-	-	NHGRI-EBI_GWAS_Catalog
MIP1α	rs6900267	A	C	Eosinophil count	Astle W	27863252	European	2016	0.04087	0.00846	1.362e-06	173480	0	173480	Astle-W_Blood-Cell-Traits_EUR_2016
MIP1α	rs6900267	A	C	Eosinophil percentage of white cells	Astle W	27863252	European	2016	0.03822	0.008455	6.169e-06	173480	0	173480	Astle-W_Blood-Cell-Traits_EUR_2016
MIP1α	rs6900267	A	C	Sum eosinophil basophil counts	Astle W	27863252	European	2016	0.0385	0.008468	5.463e-06	173480	0	173480	Astle-W_Blood-Cell-Traits_EUR_2016
MIP1α	rs6900267	A	C	Macrophage inflammatory protein 1a levels	Ahola-Olli A	27989323	European	2017	-0.2429	0.052	3e-06	-	-	-	NHGRI-EBI_GWAS_Catalog
MIP1β	rs113010081	C	T	Lymphocyte count	Astle W	27863252	European	2016	0.02951	0.005589	1.294e-07	173480	0	173480	Astle-W_Blood-Cell-Traits_EUR_2016
MIP1β	rs113010081	C	T	Lymphocyte percentage of white cells	Astle W	27863252	European	2016	0.03013	0.00553	5.08e-08	173480	0	173480	Astle-W_Blood-Cell-Traits_EUR_2016
MIP1β	rs113010081	C	T	Ulcerative colitis	IBDGC	26192919	European	2015	0.1578	0.0345	4.885e-06	27432	6968	20464	IBDGC_Ulcerative-Colitis_EUR_2015
MIP1β	rs113010081	C	T	Inflammatory bowel disease	IBDGC	26192919	European	2015	0.09223	0.0168	4e-08	-	-	-	NHGRI-EBI_GWAS_Catalog
MIP1β	rs113010081	C	T	Macrophage inflammatory protein 1b levels	Ahola-Olli A	27989323	European	2017	0.5954	0.02363	4e-140	-	-	-	NHGRI-EBI_GWAS_Catalog
MIP1β	rs113010081	C	T	Ulcerative colitis	IBDGC	26192919	European	2015	0.1271	0.02074	9e-10	-	-	-	NHGRI-EBI_GWAS_Catalog
MIP1β	rs113010081	C	T	Ulcerative colitis	de Lange KM	28067908	Mixed	2017	NA	NA	2e-06	-	-	-	NHGRI-EBI_GWAS_Catalog
MIP1β	rs113010081	C	T	Rheumatoid arthritis	Okada Y	24390342	European	2014	-0.131	0.02688	3e-06	58284	14361	43923	Okada-Y_RA_EUR_2014
MIP1β	rs113010081	C	T	Rheumatoid arthritis	Okada Y	24390342	Mixed	2014	-0.131	0.02688	3e-06	80799	19234	61565	Okada-Y_RA_Mixed_2014
MIP1β	rs113010081	C	T	Coronary artery disease	van der Harst P	29212778	Mixed	2018	0.05225	0.0113	3.8e-06	296525	34541	261984	van-der-Harst-P_CAD-UKBB_Mixed_2018
MIP1β	rs113010081	C	T	Coronary artery disease	van der Harst P	29212778	Mixed	2018	0.0459	0.0097	2.08e-06	547261	122733	424528	van-der-Harst-P_CAD_Mixed_2018
MIP1β	rs113877493	C	T	Macrophage inflammatory protein 1b levels	Ahola-Olli A	27989323	European	2017	0.6124	0.02181	2e-173	-	-	-	NHGRI-EBI_GWAS_Catalog
MIP1β	rs116237296	A	G	Macrophage inflammatory protein 1b levels	Ahola-Olli A	27989323	European	2017	-0.5437	0.1096	7e-07	-	-	-	NHGRI-EBI_GWAS_Catalog
MIP1β	rs116237296	A	G	Treatment with loratadine product	Neale B	UKBB	European	2017	0.0008439	0.0001785	2.276e-06	337159	79	337080	Neale-B_UKBB_EUR_2017
MIP1β	rs17138331	A	G	Macrophage inflammatory protein 1b levels	Ahola-Olli A	27989323	European	2017	-0.1391	0.02926	2e-06	-	-	-	NHGRI-EBI_GWAS_Catalog
MIP1β	rs281749	T	C	Macrophage inflammatory protein 1b levels	Ahola-Olli A	27989323	European	2017	-0.0799	0.01711	3e-06	-	-	-	NHGRI-EBI_GWAS_Catalog
MIP1β	rs72791296	C	T	Macrophage inflammatory protein 1b levels	Ahola-Olli A	27989323	European	2017	0.2369	0.04674	4e-07	-	-	-	NHGRI-EBI_GWAS_Catalog
MIP1β	rs72799710	C	T	Macrophage inflammatory protein 1b levels	Ahola-Olli A	27989323	European	2017	0.1014	0.02171	3e-06	-	-	-	NHGRI-EBI_GWAS_Catalog
MIP1β	rs74810984	C	T	Macrophage inflammatory protein 1b levels	Ahola-Olli A	27989323	European	2017	0.2206	0.04641	2e-06	-	-	-	NHGRI-EBI_GWAS_Catalog
MIP1β	rs76582507	A	G	Macrophage inflammatory protein 1b levels	Ahola-Olli A	27989323	European	2017	-0.3175	0.06798	3e-06	-	-	-	NHGRI-EBI_GWAS_Catalog
MIP1β	rs76583883	G	T	Macrophage inflammatory protein 1b levels	Ahola-Olli A	27989323	European	2017	0.2317	0.05076	5e-06	-	-	-	NHGRI-EBI_GWAS_Catalog
MIP1β	rs76776296	A	G	Macrophage inflammatory protein 1b levels	Ahola-Olli A	27989323	European	2017	-0.2997	0.06005	6e-07	-	-	-	NHGRI-EBI_GWAS_Catalog
MIP1β	rs9793308	A	G	Macrophage inflammatory protein 1b levels	Ahola-Olli A	27989323	European	2017	-0.0835	0.01788	3e-06	-	-	-	NHGRI-EBI_GWAS_Catalog
PDGFbb	rs116445074	G	T	Platelet derived growth factor BB levels	Ahola-Olli A	27989323	European	2017	0.2931	0.05721	3e-07	-	-	-	NHGRI-EBI_GWAS_Catalog
PDGFbb	rs11766649	A	G	Platelet derived growth factor BB levels	Ahola-Olli A	27989323	European	2017	-0.0908	0.01969	4e-06	-	-	-	NHGRI-EBI_GWAS_Catalog
PDGFbb	rs11916118	A	G	Platelet derived growth factor BB levels	Ahola-Olli A	27989323	European	2017	-0.0889	0.01948	5e-06	-	-	-	NHGRI-EBI_GWAS_Catalog
PDGFbb	rs12289510	A	G	Platelet derived growth factor BB levels	Ahola-Olli A	27989323	European	2017	-0.078	0.0158	8e-07	-	-	-	NHGRI-EBI_GWAS_Catalog
PDGFbb	rs2324229	C	T	Platelet derived growth factor BB levels	Ahola-Olli A	27989323	European	2017	0.0894	0.01613	3e-08	-	-	-	NHGRI-EBI_GWAS_Catalog
PDGFbb	rs35859699	A	G	Platelet derived growth factor BB levels	Ahola-Olli A	27989323	European	2017	-0.3952	0.08314	2e-06	-	-	-	NHGRI-EBI_GWAS_Catalog
PDGFbb	rs4965869	C	T	Platelet derived growth factor BB levels	Ahola-Olli A	27989323	European	2017	0.184	0.01823	6e-24	-	-	-	NHGRI-EBI_GWAS_Catalog
PDGFbb	rs72777070	G	T	Platelet derived growth factor BB levels	Ahola-Olli A	27989323	European	2017	0.1069	0.02	9e-08	-	-	-	NHGRI-EBI_GWAS_Catalog
PDGFbb	rs73162807	A	C	Platelet derived growth factor BB levels	Ahola-Olli A	27989323	European	2017	-0.2391	0.0503	2e-06	-	-	-	NHGRI-EBI_GWAS_Catalog
PDGFbb	rs9936075	A	G	Platelet derived growth factor BB levels	Ahola-Olli A	27989323	European	2017	-0.0782	0.01645	2e-06	-	-	-	NHGRI-EBI_GWAS_Catalog
RANTES	rs112072646	A	G	RANTES levels	Ahola-Olli A	27989323	European	2017	-0.4286	0.08587	6e-07	-	-	-	NHGRI-EBI_GWAS_Catalog
RANTES	rs147509526	C	T	RANTES levels	Ahola-Olli A	27989323	European	2017	0.358	0.07216	7e-07	-	-	-	NHGRI-EBI_GWAS_Catalog
RANTES	rs2702950	C	G	High light scatter percentage of red cells	Astle W	27863252	European	2016	0.02109	0.004702	7.259e-06	173480	0	173480	Astle-W_Blood-Cell-Traits_EUR_2016
RANTES	rs2702950	C	G	Reticulocyte count	Astle W	27863252	European	2016	0.02944	0.004707	4.013e-10	173480	0	173480	Astle-W_Blood-Cell-Traits_EUR_2016
RANTES	rs2702950	C	G	Reticulocyte fraction of red cells	Astle W	27863252	European	2016	0.03139	0.004704	2.513e-11	173480	0	173480	Astle-W_Blood-Cell-Traits_EUR_2016
RANTES	rs2702950	C	G	RANTES levels	Ahola-Olli A	27989323	European	2017	-0.1658	0.03189	2e-07	-	-	-	NHGRI-EBI_GWAS_Catalog
RANTES	rs2702950	C	G	Home area population density: Scotland large urban area	Neale B	UKBB	European	2017	0.003129	0.0006892	5.627e-06	333997	18867	315130	Neale-B_UKBB_EUR_2017
RANTES	rs4940620	A	G	RANTES levels	Ahola-Olli A	27989323	European	2017	-0.2494	0.05408	4e-06	-	-	-	NHGRI-EBI_GWAS_Catalog
RANTES	rs62438851	A	G	RANTES levels	Ahola-Olli A	27989323	European	2017	-0.1957	0.04117	2e-06	-	-	-	NHGRI-EBI_GWAS_Catalog
RANTES	rs7000423	C	T	RANTES levels	Ahola-Olli A	27989323	European	2017	0.1318	0.02535	2e-07	-	-	-	NHGRI-EBI_GWAS_Catalog
RANTES	rs7170339	C	G	RANTES levels	Ahola-Olli A	27989323	European	2017	-0.4203	0.09114	4e-06	-	-	-	NHGRI-EBI_GWAS_Catalog
RANTES	rs7170339	C	G	Cause of death: home	Neale B	UKBB	European	2017	0.00924	0.001895	1.1e-06	7637	8	7629	Neale-B_UKBB_EUR_2017
RANTES	rs72793342	A	G	Eosinophil count	Astle W	27863252	European	2016	-0.0228	0.004459	3.181e-07	173480	0	173480	Astle-W_Blood-Cell-Traits_EUR_2016
RANTES	rs72793342	A	G	Sum eosinophil basophil counts	Astle W	27863252	European	2016	-0.02129	0.004464	1.857e-06	173480	0	173480	Astle-W_Blood-Cell-Traits_EUR_2016
RANTES	rs72793342	A	G	RANTES levels	Ahola-Olli A	27989323	European	2017	-0.1487	0.0304	1e-06	-	-	-	NHGRI-EBI_GWAS_Catalog
RANTES	rs72793342	A	G	Diastolic blood pressure	Neale B	UKBB	European	2017	0.01699	0.00309	3.797e-08	317756	0	317756	Neale-B_UKBB_EUR_2017
RANTES	rs74472919	C	T	RANTES levels	Ahola-Olli A	27989323	European	2017	0.3313	0.06034	4e-08	-	-	-	NHGRI-EBI_GWAS_Catalog
RANTES	rs74472919	C	T	Cause of death: chronic myeloid leukaemia	Neale B	UKBB	European	2017	-0.00725	0.001518	1.82e-06	7637	8	7629	Neale-B_UKBB_EUR_2017
RANTES	rs75613039	C	T	RANTES levels	Ahola-Olli A	27989323	European	2017	0.37	0.08106	5e-06	-	-	-	NHGRI-EBI_GWAS_Catalog
RANTES	rs75613039	C	T	Atrial fibrillation and flutter	Neale B	UKBB	European	2017	0.003789	0.0007469	3.916e-07	337199	3818	333381	Neale-B_UKBB_EUR_2017
RANTES	rs818452	T	C	RANTES levels	Ahola-Olli A	27989323	European	2017	-0.2381	0.05009	2e-06	-	-	-	NHGRI-EBI_GWAS_Catalog
RANTES	rs818452	T	C	Cause of death: perforation of intestine	Neale B	UKBB	European	2017	0.005774	0.001153	5.605e-07	7637	10	7627	Neale-B_UKBB_EUR_2017
SCF	rs113127926	A	C	Stem cell factor levels	Ahola-Olli A	27989323	European	2017	-0.1982	0.0417	2e-06	-	-	-	NHGRI-EBI_GWAS_Catalog
SCF	rs1557570	G	T	Venous thromboembolism	Heit JA	22672568	Mixed	2012	NA	NA	9.51e-06	2962	-	-	GRASP
SCF	rs1557570	G	T	Stem cell factor levels	Ahola-Olli A	27989323	European	2017	0.1186	0.017	3e-12	-	-	-	NHGRI-EBI_GWAS_Catalog
SCF	rs1557570	G	T	Blood clot in the leg	Neale B	UKBB	European	2017	0.00177	0.0003679	1.495e-06	336782	6905	329877	Neale-B_UKBB_EUR_2017
SCF	rs1557570	G	T	Phlebitis and thrombophlebitis	Neale B	UKBB	European	2017	0.0009266	0.000179	2.269e-07	337199	1613	335586	Neale-B_UKBB_EUR_2017
SCF	rs1557570	G	T	Self-reported deep venous thrombosis	Neale B	UKBB	European	2017	0.00184	0.0003639	4.249e-07	337159	6767	330392	Neale-B_UKBB_EUR_2017
SCF	rs1568119	C	T	Stem cell factor levels	Ahola-Olli A	27989323	European	2017	0.5906	0.1109	1e-07	-	-	-	NHGRI-EBI_GWAS_Catalog
SCF	rs1568119	C	T	Bronchitis, not specified as acute or chronic	Neale B	UKBB	European	2017	-0.00109	0.0002173	5.247e-07	337199	93	337106	Neale-B_UKBB_EUR_2017
SCF	rs1942355	T	C	Stem cell factor levels	Ahola-Olli A	27989323	European	2017	-0.0716	0.01569	5e-06	-	-	-	NHGRI-EBI_GWAS_Catalog
SCF	rs4841899	C	T	Central corneal thickness	Gao X	28171582	Admixed American	2016	NA	NA	8.368e-06	4038	0	4038	Gao-X_CCT_AMR_2016
SCF	rs4841899	C	T	Stem cell factor levels	Ahola-Olli A	27989323	European	2017	0.1004	0.01789	2e-08	-	-	-	NHGRI-EBI_GWAS_Catalog
SCF	rs635634	T	C	Basophil count	Astle W	27863252	European	2016	-0.02127	0.004526	2.61e-06	173480	0	173480	Astle-W_Blood-Cell-Traits_EUR_2016
SCF	rs635634	T	C	Eosinophil count	Astle W	27863252	European	2016	-0.02308	0.004612	5.6e-07	173480	0	173480	Astle-W_Blood-Cell-Traits_EUR_2016
SCF	rs635634	T	C	Granulocyte count	Astle W	27863252	European	2016	-0.04252	0.004644	5.403e-20	173480	0	173480	Astle-W_Blood-Cell-Traits_EUR_2016
SCF	rs635634	T	C	Hematocrit	Astle W	27863252	European	2016	-0.07634	0.004568	1.094e-62	173480	0	173480	Astle-W_Blood-Cell-Traits_EUR_2016
SCF	rs635634	T	C	Hemoglobin concentration	Astle W	27863252	European	2016	-0.08166	0.004588	7.616e-71	173480	0	173480	Astle-W_Blood-Cell-Traits_EUR_2016
SCF	rs635634	T	C	Lymphocyte percentage of white cells	Astle W	27863252	European	2016	0.02606	0.004606	1.544e-08	173480	0	173480	Astle-W_Blood-Cell-Traits_EUR_2016
SCF	rs635634	T	C	Monocyte count	Astle W	27863252	European	2016	-0.0456	0.004615	5.059e-23	173480	0	173480	Astle-W_Blood-Cell-Traits_EUR_2016
SCF	rs635634	T	C	Myeloid white cell count	Astle W	27863252	European	2016	-0.04579	0.004654	7.772e-23	173480	0	173480	Astle-W_Blood-Cell-Traits_EUR_2016
SCF	rs635634	T	C	Neutrophil count	Astle W	27863252	European	2016	-0.04101	0.004631	8.402e-19	173480	0	173480	Astle-W_Blood-Cell-Traits_EUR_2016
SCF	rs635634	T	C	Platelet distribution width	Astle W	27863252	European	2016	-0.0274	0.004648	3.744e-09	173480	0	173480	Astle-W_Blood-Cell-Traits_EUR_2016
SCF	rs635634	T	C	Red blood cell count	Astle W	27863252	European	2016	-0.07558	0.004602	1.293e-60	173480	0	173480	Astle-W_Blood-Cell-Traits_EUR_2016
SCF	rs635634	T	C	Red cell distribution width	Astle W	27863252	European	2016	0.03354	0.00458	2.41e-13	173480	0	173480	Astle-W_Blood-Cell-Traits_EUR_2016
SCF	rs635634	T	C	Reticulocyte count	Astle W	27863252	European	2016	-0.02389	0.004645	2.686e-07	173480	0	173480	Astle-W_Blood-Cell-Traits_EUR_2016
SCF	rs635634	T	C	Sum basophil neutrophil counts	Astle W	27863252	European	2016	-0.04147	0.00464	3.956e-19	173480	0	173480	Astle-W_Blood-Cell-Traits_EUR_2016
SCF	rs635634	T	C	Sum eosinophil basophil counts	Astle W	27863252	European	2016	-0.02603	0.004617	1.728e-08	173480	0	173480	Astle-W_Blood-Cell-Traits_EUR_2016
SCF	rs635634	T	C	Sum neutrophil eosinophil counts	Astle W	27863252	European	2016	-0.042	0.004636	1.301e-19	173480	0	173480	Astle-W_Blood-Cell-Traits_EUR_2016
SCF	rs635634	T	C	White blood cell count	Astle W	27863252	European	2016	-0.04306	0.004636	1.583e-20	173480	0	173480	Astle-W_Blood-Cell-Traits_EUR_2016
SCF	rs635634	T	C	Diastolic blood pressure	BPExome	27618447	Mixed	2016	NA	NA	7.645e-07	192763	0	192763	BPExome_DBP_Mixed_2016
SCF	rs635634	T	C	Coronary artery disease	CARDIoGRAMplusC4D	26343387	Mixed	2015	0.07716	0.01171	4.47e-11	184305	60801	123504	CARDIoGRAMplusC4D_CHD_Mixed_2015
SCF	rs635634	T	C	Myocardial infarction	CARDIoGRAMplusC4D	26343387	Mixed	2015	0.1093	0.01309	6.817e-17	167181	43677	123504	CARDIoGRAMplusC4D_MI_Mixed_2015
SCF	rs635634	T	C	Type II diabetes	DIAGRAM	28566273	European	2017	0.081	0.016	3.6e-07	159208	26676	132532	DIAGRAM_T2D_EUR_2017
SCF	rs635634	T	C	Low density lipoprotein	GLGC	24097068	European	2013	0.0772	0.0055	1.827e-41	119312	0	119312	GLGC_LDL_EUR_2013
SCF	rs635634	T	C	Low density lipoprotein	GLGC	20686565	Mixed	2010	0.0728	0.01	5.844e-13	95454	0	95454	GLGC_LDL_Mixed_2010
SCF	rs635634	T	C	Total cholesterol	GLGC	24097068	European	2013	0.0686	0.0053	2.509e-35	129657	0	129657	GLGC_TC_EUR_2013
SCF	rs635634	T	C	Total cholesterol	GLGC	20686565	Mixed	2010	0.0627	0.01	5.219e-10	100184	0	100184	GLGC_TC_Mixed_2010
SCF	rs635634	T	C	Circulating galectin 3 levels	de Boer RA	23056639	European	2012	NA	NA	2.68e-10	3776	-	-	GRASP
SCF	rs635634	T	C	Venous thrombosis	Germain	22675575	European	2012	NA	NA	1.5e-28	4517	-	-	GRASP
SCF	rs635634	T	C	Cholesterol total	GLGC	20686565	Mixed	2010	2.3	0.2461	9e-21	-	-	-	NHGRI-EBI_GWAS_Catalog
SCF	rs635634	T	C	Cholesterol total	GLGC	24097068	European	2013	0.069	0.005569	3e-35	-	-	-	NHGRI-EBI_GWAS_Catalog
SCF	rs635634	T	C	GIP levels in response to oral glucose tolerance test 120 minutes	Almgren P	29093273	European	2017	0.07	0.009348	7e-14	-	-	-	NHGRI-EBI_GWAS_Catalog
SCF	rs635634	T	C	Granulocyte count	Astle W	27863252	European	2016	0.04252	0.00464	5e-20	-	-	-	NHGRI-EBI_GWAS_Catalog
SCF	rs635634	T	C	Ischemic stroke	Traylor M	27997041	European	2016	NA	NA	5e-09	-	-	-	NHGRI-EBI_GWAS_Catalog
SCF	rs635634	T	C	LDL cholesterol	GLGC	20686565	Mixed	2010	2.05	0.2135	8e-22	-	-	-	NHGRI-EBI_GWAS_Catalog
SCF	rs635634	T	C	LDL cholesterol	GLGC	24097068	European	2013	0.077	0.005711	2e-41	-	-	-	NHGRI-EBI_GWAS_Catalog
SCF	rs635634	T	C	Myeloid white cell count	Astle W	27863252	European	2016	0.04579	0.004656	8e-23	-	-	-	NHGRI-EBI_GWAS_Catalog
SCF	rs635634	T	C	Neutrophil count	Astle W	27863252	European	2016	0.04101	0.004629	8e-19	-	-	-	NHGRI-EBI_GWAS_Catalog
SCF	rs635634	T	C	Stem cell factor levels	Ahola-Olli A	27989323	European	2017	-0.1032	0.01914	7e-08	-	-	-	NHGRI-EBI_GWAS_Catalog
SCF	rs635634	T	C	Sum basophil neutrophil counts	Astle W	27863252	European	2016	0.04147	0.00464	4e-19	-	-	-	NHGRI-EBI_GWAS_Catalog
SCF	rs635634	T	C	Sum neutrophil eosinophil counts	Astle W	27863252	European	2016	0.042	0.004622	1e-19	-	-	-	NHGRI-EBI_GWAS_Catalog
SCF	rs635634	T	C	Tonsillectomy	Pickrell JK	27182965	European	2016	NA	NA	9e-09	-	-	-	NHGRI-EBI_GWAS_Catalog
SCF	rs635634	T	C	Tonsillectomy	Tian C	28928442	European	2017	0.05827	0.0101	8e-09	-	-	-	NHGRI-EBI_GWAS_Catalog
SCF	rs635634	T	C	Type 2 diabetes	DIAGRAM	28566273	European	2017	0.07696	0.01371	2e-08	-	-	-	NHGRI-EBI_GWAS_Catalog
SCF	rs635634	T	C	White blood cell count	Astle W	27863252	European	2016	0.04306	0.004648	2e-20	-	-	-	NHGRI-EBI_GWAS_Catalog
SCF	rs635634	T	C	Arm fat percentage left	Neale B	UKBB	European	2017	0.01555	0.002373	5.69e-11	331198	0	331198	Neale-B_UKBB_EUR_2017
SCF	rs635634	T	C	Arm fat percentage right	Neale B	UKBB	European	2017	0.01485	0.002384	4.732e-10	331249	0	331249	Neale-B_UKBB_EUR_2017
SCF	rs635634	T	C	Arm fat-free mass left	Neale B	UKBB	European	2017	-0.009027	0.001993	5.913e-06	331159	0	331159	Neale-B_UKBB_EUR_2017
SCF	rs635634	T	C	Arm fat-free mass right	Neale B	UKBB	European	2017	-0.009054	0.001953	3.566e-06	331221	0	331221	Neale-B_UKBB_EUR_2017
SCF	rs635634	T	C	Arm predicted mass left	Neale B	UKBB	European	2017	-0.009184	0.001985	3.738e-06	331146	0	331146	Neale-B_UKBB_EUR_2017
SCF	rs635634	T	C	Arm predicted mass right	Neale B	UKBB	European	2017	-0.009414	0.001946	1.321e-06	331216	0	331216	Neale-B_UKBB_EUR_2017
SCF	rs635634	T	C	Blood clot in the leg	Neale B	UKBB	European	2017	0.007236	0.0004459	3.267e-59	336782	6905	329877	Neale-B_UKBB_EUR_2017
SCF	rs635634	T	C	Blood clot in the lung	Neale B	UKBB	European	2017	0.003708	0.0002851	1.169e-38	336782	2788	333994	Neale-B_UKBB_EUR_2017
SCF	rs635634	T	C	Diastolic blood pressure	Neale B	UKBB	European	2017	-0.02026	0.00317	1.665e-10	317756	0	317756	Neale-B_UKBB_EUR_2017
SCF	rs635634	T	C	Fathers age at death	Neale B	UKBB	European	2017	-0.01618	0.003627	8.181e-06	248726	0	248726	Neale-B_UKBB_EUR_2017
SCF	rs635634	T	C	Forced expiratory volume in 1-second	Neale B	UKBB	European	2017	-0.01635	0.002684	1.119e-09	307638	0	307638	Neale-B_UKBB_EUR_2017
SCF	rs635634	T	C	Forced expiratory volume in 1-second, best measure	Neale B	UKBB	European	2017	-0.01658	0.002948	1.888e-08	255492	0	255492	Neale-B_UKBB_EUR_2017
SCF	rs635634	T	C	Forced vital capacity	Neale B	UKBB	European	2017	-0.01471	0.002544	7.49e-09	307638	0	307638	Neale-B_UKBB_EUR_2017
SCF	rs635634	T	C	Forced vital capacity, best measure	Neale B	UKBB	European	2017	-0.01385	0.002792	7.077e-07	255492	0	255492	Neale-B_UKBB_EUR_2017
SCF	rs635634	T	C	Hand grip strength right	Neale B	UKBB	European	2017	-0.01002	0.002265	9.713e-06	335842	0	335842	Neale-B_UKBB_EUR_2017
SCF	rs635634	T	C	Hayfever, allergic rhinitis or eczema	Neale B	UKBB	European	2017	0.006431	0.001325	1.22e-06	336782	77891	258891	Neale-B_UKBB_EUR_2017
SCF	rs635634	T	C	Heel bone mineral density	Neale B	UKBB	European	2017	-0.02556	0.004021	2.07e-10	194398	0	194398	Neale-B_UKBB_EUR_2017
SCF	rs635634	T	C	Heel bone mineral density left	Neale B	UKBB	European	2017	-0.02496	0.005326	2.793e-06	106254	0	106254	Neale-B_UKBB_EUR_2017
SCF	rs635634	T	C	Heel bone mineral density right	Neale B	UKBB	European	2017	-0.02659	0.005293	5.075e-07	106251	0	106251	Neale-B_UKBB_EUR_2017
SCF	rs635634	T	C	Illnesses of father: heart disease	Neale B	UKBB	European	2017	0.009032	0.001565	7.917e-09	298237	97385	200852	Neale-B_UKBB_EUR_2017
SCF	rs635634	T	C	Impedance of arm left	Neale B	UKBB	European	2017	0.01502	0.002214	1.153e-11	331292	0	331292	Neale-B_UKBB_EUR_2017
SCF	rs635634	T	C	Impedance of arm right	Neale B	UKBB	European	2017	0.01415	0.002204	1.359e-10	331279	0	331279	Neale-B_UKBB_EUR_2017
SCF	rs635634	T	C	Impedance of leg left	Neale B	UKBB	European	2017	-0.02005	0.002858	2.323e-12	331296	0	331296	Neale-B_UKBB_EUR_2017
SCF	rs635634	T	C	Impedance of leg right	Neale B	UKBB	European	2017	-0.01689	0.002836	2.598e-09	331301	0	331301	Neale-B_UKBB_EUR_2017
SCF	rs635634	T	C	Medication for cholesterol, blood pressure or diabetes: cholesterol lowering medication	Neale B	UKBB	European	2017	0.01314	0.001956	1.846e-11	154702	35840	118862	Neale-B_UKBB_EUR_2017
SCF	rs635634	T	C	No blood clot, bronchitis, emphysema, asthma, rhinitis, eczema or allergy diagnosed by doctor	Neale B	UKBB	European	2017	-0.01382	0.001468	4.842e-21	336782	228530	108252	Neale-B_UKBB_EUR_2017
SCF	rs635634	T	C	Peak expiratory flow	Neale B	UKBB	European	2017	-0.0181	0.002789	8.708e-11	307638	0	307638	Neale-B_UKBB_EUR_2017
SCF	rs635634	T	C	Phlebitis and thrombophlebitis	Neale B	UKBB	European	2017	0.002669	0.000217	9.213e-35	337199	1613	335586	Neale-B_UKBB_EUR_2017
SCF	rs635634	T	C	Pulmonary embolism	Neale B	UKBB	European	2017	0.001947	0.0001887	5.816e-25	337199	1218	335981	Neale-B_UKBB_EUR_2017
SCF	rs635634	T	C	Pulse rate	Neale B	UKBB	European	2017	-0.01686	0.003224	1.693e-07	317756	0	317756	Neale-B_UKBB_EUR_2017
SCF	rs635634	T	C	Self-reported deep venous thrombosis	Neale B	UKBB	European	2017	0.007129	0.000441	9.202e-59	337159	6767	330392	Neale-B_UKBB_EUR_2017
SCF	rs635634	T	C	Self-reported high cholesterol	Neale B	UKBB	European	2017	0.009879	0.001027	6.94e-22	337159	41296	295863	Neale-B_UKBB_EUR_2017
SCF	rs635634	T	C	Self-reported hypertension	Neale B	UKBB	European	2017	-0.007196	0.001375	1.681e-07	337159	87690	249469	Neale-B_UKBB_EUR_2017
SCF	rs635634	T	C	Self-reported pulmonary embolism + or - dvt	Neale B	UKBB	European	2017	0.003782	0.0002855	4.76e-40	337159	2801	334358	Neale-B_UKBB_EUR_2017
SCF	rs635634	T	C	Sitting height	Neale B	UKBB	European	2017	-0.01335	0.002423	3.634e-08	336172	0	336172	Neale-B_UKBB_EUR_2017
SCF	rs635634	T	C	Treatment with atorvastatin	Neale B	UKBB	European	2017	0.002985	0.0005369	2.697e-08	337159	10167	326992	Neale-B_UKBB_EUR_2017
SCF	rs635634	T	C	Treatment with cholesterol lowering medication	Neale B	UKBB	European	2017	0.009721	0.001429	1.043e-11	180203	22705	157498	Neale-B_UKBB_EUR_2017
SCF	rs635634	T	C	Treatment with simvastatin	Neale B	UKBB	European	2017	0.006128	0.000994	7.056e-10	337159	38492	298667	Neale-B_UKBB_EUR_2017
SCF	rs635634	T	C	Treatment with warfarin	Neale B	UKBB	European	2017	0.001941	0.0003141	6.383e-10	337159	3404	333755	Neale-B_UKBB_EUR_2017
SCF	rs635634	T	C	Trunk fat percentage	Neale B	UKBB	European	2017	0.01313	0.002881	5.215e-06	331113	0	331113	Neale-B_UKBB_EUR_2017
SCF	rs635634	T	C	Vascular or heart problems diagnosed by doctor: high blood pressure	Neale B	UKBB	European	2017	-0.008185	0.001394	4.362e-09	336683	91033	245650	Neale-B_UKBB_EUR_2017
SCF	rs635634	T	C	Vascular or heart problems diagnosed by doctor: none of the above	Neale B	UKBB	European	2017	0.006645	0.001432	3.484e-06	336683	236530	100153	Neale-B_UKBB_EUR_2017
SCF	rs635634	T	C	Coronary artery disease	Nelson CP	28714975	Mixed	2017	0.07326	0.01044	2.34e-12	148715	10801	137914	Nelson-CP_CAD_Mixed_2017
SCF	rs635634	T	C	High grade serous ovarian cancer	Phelan M	28346442	European	2017	0.1317	0.01963	2.25e-11	53978	13037	40941	Phelan-M_HGSOC_EUR_2017
SCF	rs635634	T	C	Invasive ovarian cancer	Phelan M	28346442	European	2017	0.09884	0.01667	3.077e-09	63347	22406	40941	Phelan-M_Invasive-ovarian-cancer_EUR_2017
SCF	rs635634	T	C	Serous invasive ovarian cancer	Phelan M	28346442	European	2017	0.1233	0.01912	1.264e-10	54990	14049	40941	Phelan-M_Serous-Invasive-Ovarian-Cancer_EUR_2017
SCF	rs635634	T	C	Alkaline phosphatase	Prins B	28887542	European	2017	-0.04	NA	2.41e-63	9961	0	9961	Prins-B_ALKP_EUR_2017
SCF	rs635634	T	C	Ferritin	Prins B	28887542	European	2017	-0.11	0.02	4.27e-09	9961	0	9961	Prins-B_Ferritin_EUR_2017
SCF	rs635634	T	C	Coronary artery disease	van der Harst P	29212778	Mixed	2018	0.04023	0.009086	9.5e-06	296525	34541	261984	van-der-Harst-P_CAD-UKBB_Mixed_2018
SCF	rs635634	T	C	Coronary artery disease	van der Harst P	29212778	Mixed	2018	0.0543	0.0072	6.189e-14	547261	122733	424528	van-der-Harst-P_CAD_Mixed_2018
SCF	rs7039247	C	G	Stem cell factor levels	Ahola-Olli A	27989323	European	2017	-0.0806	0.01696	2e-06	-	-	-	NHGRI-EBI_GWAS_Catalog
SCF	rs7039247	C	G	Treatment with bumetanide	Neale B	UKBB	European	2017	-0.0003473	7.393e-05	2.641e-06	337159	275	336884	Neale-B_UKBB_EUR_2017
SCF	rs72678285	A	T	Stem cell factor levels	Ahola-Olli A	27989323	European	2017	-0.1092	0.02297	2e-06	-	-	-	NHGRI-EBI_GWAS_Catalog
SCF	rs78666213	G	T	Stem cell factor levels	Ahola-Olli A	27989323	European	2017	0.2744	0.05875	3e-06	-	-	-	NHGRI-EBI_GWAS_Catalog
SCF	rs80271436	A	G	Basophil count	Astle W	27863252	European	2016	-0.04097	0.008139	4.806e-07	173480	0	173480	Astle-W_Blood-Cell-Traits_EUR_2016
SCF	rs80271436	A	G	Basophil percentage of granulocytes	Astle W	27863252	European	2016	-0.03784	0.008148	3.407e-06	173480	0	173480	Astle-W_Blood-Cell-Traits_EUR_2016
SCF	rs80271436	A	G	Basophil percentage of white cells	Astle W	27863252	European	2016	-0.04103	0.008079	3.801e-07	173480	0	173480	Astle-W_Blood-Cell-Traits_EUR_2016
SCF	rs80271436	A	G	Stem cell factor levels	Ahola-Olli A	27989323	European	2017	-0.237	0.04845	1e-06	-	-	-	NHGRI-EBI_GWAS_Catalog
SCGFβ	rs112346514	C	T	Stem cell growth factor beta levels	Ahola-Olli A	27989323	European	2017	0.3314	0.06972	2e-06	-	-	-	NHGRI-EBI_GWAS_Catalog
SCGFβ	rs112346514	C	T	Comparative height size at age 10	Neale B	UKBB	European	2017	-0.02293	0.004902	2.909e-06	332021	0	332021	Neale-B_UKBB_EUR_2017
SCGFβ	rs112346514	C	T	Height	Neale B	UKBB	European	2017	-0.0277	0.005104	5.691e-08	336474	0	336474	Neale-B_UKBB_EUR_2017
SCGFβ	rs116924815	C	T	Stem cell growth factor beta levels	Ahola-Olli A	27989323	European	2017	0.6079	0.07394	2e-16	-	-	-	NHGRI-EBI_GWAS_Catalog
SCGFβ	rs12480722	C	T	Stem cell growth factor beta levels	Ahola-Olli A	27989323	European	2017	0.1624	0.03558	5e-06	-	-	-	NHGRI-EBI_GWAS_Catalog
SCGFβ	rs13287050	A	T	Height	GIANT	25282103	European	2014	-0.017	0.0035	8.9e-07	233923	0	233923	GIANT_Height_EUR_2014
SCGFβ	rs13287050	A	T	Stem cell growth factor beta levels	Ahola-Olli A	27989323	European	2017	-0.1242	0.02613	2e-06	-	-	-	NHGRI-EBI_GWAS_Catalog
SCGFβ	rs139413256	A	G	Stem cell growth factor beta levels	Ahola-Olli A	27989323	European	2017	-0.5377	0.1084	7e-07	-	-	-	NHGRI-EBI_GWAS_Catalog
SCGFβ	rs143829871	C	T	High light scatter percentage of red cells	Astle W	27863252	European	2016	0.04354	0.007572	8.908e-09	173480	0	173480	Astle-W_Blood-Cell-Traits_EUR_2016
SCGFβ	rs143829871	C	T	High light scatter reticulocyte count	Astle W	27863252	European	2016	0.04174	0.007572	3.54e-08	173480	0	173480	Astle-W_Blood-Cell-Traits_EUR_2016
SCGFβ	rs143829871	C	T	Platelet distribution width	Astle W	27863252	European	2016	0.03379	0.007607	8.894e-06	173480	0	173480	Astle-W_Blood-Cell-Traits_EUR_2016
SCGFβ	rs143829871	C	T	Reticulocyte count	Astle W	27863252	European	2016	0.04263	0.007588	1.931e-08	173480	0	173480	Astle-W_Blood-Cell-Traits_EUR_2016
SCGFβ	rs143829871	C	T	Reticulocyte fraction of red cells	Astle W	27863252	European	2016	0.04548	0.007583	1.998e-09	173480	0	173480	Astle-W_Blood-Cell-Traits_EUR_2016
SCGFβ	rs143829871	C	T	Stem cell growth factor beta levels	Ahola-Olli A	27989323	European	2017	0.1902	0.04001	2e-06	-	-	-	NHGRI-EBI_GWAS_Catalog
SCGFβ	rs151194174	A	G	Stem cell growth factor beta levels	Ahola-Olli A	27989323	European	2017	-0.4635	0.09475	1e-06	-	-	-	NHGRI-EBI_GWAS_Catalog
SCGFβ	rs17876031	G	A	Stem cell growth factor beta levels	Ahola-Olli A	27989323	European	2017	0.1514	0.02524	2e-09	-	-	-	NHGRI-EBI_GWAS_Catalog
SCGFβ	rs17876031	G	A	Arm fat-free mass left	Neale B	UKBB	European	2017	-0.009021	0.001657	5.22e-08	331159	0	331159	Neale-B_UKBB_EUR_2017
SCGFβ	rs17876031	G	A	Arm fat-free mass right	Neale B	UKBB	European	2017	-0.009218	0.001624	1.381e-08	331221	0	331221	Neale-B_UKBB_EUR_2017
SCGFβ	rs17876031	G	A	Arm predicted mass left	Neale B	UKBB	European	2017	-0.009264	0.001651	2.007e-08	331146	0	331146	Neale-B_UKBB_EUR_2017
SCGFβ	rs17876031	G	A	Arm predicted mass right	Neale B	UKBB	European	2017	-0.009285	0.001618	9.609e-09	331216	0	331216	Neale-B_UKBB_EUR_2017
SCGFβ	rs17876031	G	A	Basal metabolic rate	Neale B	UKBB	European	2017	-0.009138	0.001728	1.24e-07	331307	0	331307	Neale-B_UKBB_EUR_2017
SCGFβ	rs17876031	G	A	Comparative height size at age 10	Neale B	UKBB	European	2017	-0.0111	0.001779	4.423e-10	332021	0	332021	Neale-B_UKBB_EUR_2017
SCGFβ	rs17876031	G	A	Forced vital capacity	Neale B	UKBB	European	2017	-0.01034	0.002117	1.052e-06	307638	0	307638	Neale-B_UKBB_EUR_2017
SCGFβ	rs17876031	G	A	Forced vital capacity, best measure	Neale B	UKBB	European	2017	-0.01134	0.002323	1.064e-06	255492	0	255492	Neale-B_UKBB_EUR_2017
SCGFβ	rs17876031	G	A	Height	Neale B	UKBB	European	2017	-0.01593	0.001852	8.001e-18	336474	0	336474	Neale-B_UKBB_EUR_2017
SCGFβ	rs17876031	G	A	Leg fat-free mass left	Neale B	UKBB	European	2017	-0.007694	0.001716	7.371e-06	331258	0	331258	Neale-B_UKBB_EUR_2017
SCGFβ	rs17876031	G	A	Leg predicted mass left	Neale B	UKBB	European	2017	-0.007822	0.001705	4.465e-06	331253	0	331253	Neale-B_UKBB_EUR_2017
SCGFβ	rs17876031	G	A	Trunk fat-free mass	Neale B	UKBB	European	2017	-0.01043	0.001642	2.118e-10	331030	0	331030	Neale-B_UKBB_EUR_2017
SCGFβ	rs17876031	G	A	Trunk predicted mass	Neale B	UKBB	European	2017	-0.01044	0.001636	1.804e-10	330995	0	330995	Neale-B_UKBB_EUR_2017
SCGFβ	rs17876031	G	A	Whole body fat-free mass	Neale B	UKBB	European	2017	-0.009517	0.001648	7.74e-09	331291	0	331291	Neale-B_UKBB_EUR_2017
SCGFβ	rs17876031	G	A	Whole body water mass	Neale B	UKBB	European	2017	-0.009525	0.001651	7.904e-09	331315	0	331315	Neale-B_UKBB_EUR_2017
SCGFβ	rs264162	A	G	Stem cell growth factor beta levels	Ahola-Olli A	27989323	European	2017	-0.1097	0.02349	3e-06	-	-	-	NHGRI-EBI_GWAS_Catalog
SCGFβ	rs34911860	A	G	Stem cell growth factor beta levels	Ahola-Olli A	27989323	European	2017	-0.3675	0.07868	3e-06	-	-	-	NHGRI-EBI_GWAS_Catalog
SCGFβ	rs34911860	A	G	Cause of death: phlebitis and thrombophlebitis of other deep vessels of lower extremities	Neale B	UKBB	European	2017	0.03365	0.007425	5.942e-06	7637	57	7580	Neale-B_UKBB_EUR_2017
SCGFβ	rs4656185	A	G	Stem cell growth factor beta levels	Ahola-Olli A	27989323	European	2017	-0.205	0.02554	1e-15	-	-	-	NHGRI-EBI_GWAS_Catalog
SCGFβ	rs4656185	A	G	Blood clot in the leg	Neale B	UKBB	European	2017	-0.001695	0.0003684	4.2e-06	336782	6905	329877	Neale-B_UKBB_EUR_2017
SCGFβ	rs4656185	A	G	Phlebitis and thrombophlebitis	Neale B	UKBB	European	2017	-0.0009312	0.0001793	2.048e-07	337199	1613	335586	Neale-B_UKBB_EUR_2017
SCGFβ	rs4656185	A	G	Self-reported deep venous thrombosis	Neale B	UKBB	European	2017	-0.001755	0.0003644	1.457e-06	337159	6767	330392	Neale-B_UKBB_EUR_2017
SCGFβ	rs7762066	C	T	Stem cell growth factor beta levels	Ahola-Olli A	27989323	European	2017	0.1389	0.02974	3e-06	-	-	-	NHGRI-EBI_GWAS_Catalog
SCGFβ	rs7762066	C	T	Treatment with estradiol product	Neale B	UKBB	European	2017	0.0005091	0.0001088	2.849e-06	337159	571	336588	Neale-B_UKBB_EUR_2017
SCGFβ	rs78217154	C	T	Stem cell growth factor beta levels	Ahola-Olli A	27989323	European	2017	0.3997	0.08668	4e-06	-	-	-	NHGRI-EBI_GWAS_Catalog
SDF1α	rs10013755	A	T	Stromal cell derived factor 1 alpha levels	Ahola-Olli A	27989323	European	2017	-0.5302	0.102	2e-07	-	-	-	NHGRI-EBI_GWAS_Catalog
SDF1α	rs10474392	A	G	Stromal cell derived factor 1 alpha levels	Ahola-Olli A	27989323	European	2017	-0.0962	0.01967	1e-06	-	-	-	NHGRI-EBI_GWAS_Catalog
SDF1α	rs12407262	A	G	Stromal cell derived factor 1 alpha levels	Ahola-Olli A	27989323	European	2017	-0.1179	0.02557	4e-06	-	-	-	NHGRI-EBI_GWAS_Catalog
SDF1α	rs13400104	A	G	Stromal cell derived factor 1 alpha levels	Ahola-Olli A	27989323	European	2017	-0.0647	0.01417	5e-06	-	-	-	NHGRI-EBI_GWAS_Catalog
SDF1α	rs13400104	A	G	Mean time to correctly identify matches	Neale B	UKBB	European	2017	0.01681	0.00334	4.842e-07	335139	0	335139	Neale-B_UKBB_EUR_2017
SDF1α	rs139840550	A	G	Stromal cell derived factor 1 alpha levels	Ahola-Olli A	27989323	European	2017	-0.1834	0.03977	4e-06	-	-	-	NHGRI-EBI_GWAS_Catalog
SDF1α	rs149893336	A	G	Stromal cell derived factor 1 alpha levels	Ahola-Olli A	27989323	European	2017	-0.5034	0.1103	5e-06	-	-	-	NHGRI-EBI_GWAS_Catalog
SDF1α	rs4581824	G	T	Stromal cell derived factor 1 alpha levels	Ahola-Olli A	27989323	European	2017	0.0701	0.01501	3e-06	-	-	-	NHGRI-EBI_GWAS_Catalog
SDF1α	rs482700	A	G	Stromal cell derived factor 1 alpha levels	Ahola-Olli A	27989323	European	2017	-0.0893	0.01879	2e-06	-	-	-	NHGRI-EBI_GWAS_Catalog
SDF1α	rs67689854	A	C	Mean platelet volume	Astle W	27863252	European	2016	0.02553	0.005386	2.127e-06	173480	0	173480	Astle-W_Blood-Cell-Traits_EUR_2016
SDF1α	rs67689854	A	C	Stromal cell derived factor 1 alpha levels	Ahola-Olli A	27989323	European	2017	-0.0681	0.01458	3e-06	-	-	-	NHGRI-EBI_GWAS_Catalog
SDF1α	rs67689854	A	C	Arm fat mass left	Neale B	UKBB	European	2017	-0.02061	0.003559	7.045e-09	331164	0	331164	Neale-B_UKBB_EUR_2017
SDF1α	rs67689854	A	C	Arm fat mass right	Neale B	UKBB	European	2017	-0.02086	0.003558	4.571e-09	331226	0	331226	Neale-B_UKBB_EUR_2017
SDF1α	rs67689854	A	C	Arm fat percentage left	Neale B	UKBB	European	2017	-0.01519	0.002749	3.274e-08	331198	0	331198	Neale-B_UKBB_EUR_2017
SDF1α	rs67689854	A	C	Arm fat percentage right	Neale B	UKBB	European	2017	-0.01627	0.002762	3.879e-09	331249	0	331249	Neale-B_UKBB_EUR_2017
SDF1α	rs67689854	A	C	Basal metabolic rate	Neale B	UKBB	European	2017	-0.01159	0.002408	1.486e-06	331307	0	331307	Neale-B_UKBB_EUR_2017
SDF1α	rs67689854	A	C	Body fat percentage	Neale B	UKBB	European	2017	-0.0172	0.002784	6.533e-10	331117	0	331117	Neale-B_UKBB_EUR_2017
SDF1α	rs67689854	A	C	Height	Neale B	UKBB	European	2017	-0.01767	0.002581	7.636e-12	336474	0	336474	Neale-B_UKBB_EUR_2017
SDF1α	rs67689854	A	C	Hip circumference	Neale B	UKBB	European	2017	-0.01899	0.003597	1.292e-07	336601	0	336601	Neale-B_UKBB_EUR_2017
SDF1α	rs67689854	A	C	Leg fat mass left	Neale B	UKBB	European	2017	-0.01594	0.00287	2.806e-08	331275	0	331275	Neale-B_UKBB_EUR_2017
SDF1α	rs67689854	A	C	Leg fat mass right	Neale B	UKBB	European	2017	-0.01667	0.002903	9.345e-09	331293	0	331293	Neale-B_UKBB_EUR_2017
SDF1α	rs67689854	A	C	Leg fat percentage right	Neale B	UKBB	European	2017	-0.01064	0.0023	3.701e-06	331296	0	331296	Neale-B_UKBB_EUR_2017
SDF1α	rs67689854	A	C	Leg fat-free mass left	Neale B	UKBB	European	2017	-0.01204	0.002391	4.762e-07	331258	0	331258	Neale-B_UKBB_EUR_2017
SDF1α	rs67689854	A	C	Leg predicted mass left	Neale B	UKBB	European	2017	-0.0117	0.002375	8.466e-07	331253	0	331253	Neale-B_UKBB_EUR_2017
SDF1α	rs67689854	A	C	Malignant melanoma of skin	Neale B	UKBB	European	2017	0.0009788	0.0001983	7.964e-07	337199	1001	336198	Neale-B_UKBB_EUR_2017
SDF1α	rs67689854	A	C	Number of self-reported cancers	Neale B	UKBB	European	2017	0.00561	0.001134	7.477e-07	337154	0	337154	Neale-B_UKBB_EUR_2017
SDF1α	rs67689854	A	C	Other malignant neoplasms of skin	Neale B	UKBB	European	2017	0.00255	0.0004328	3.826e-09	337199	4826	332373	Neale-B_UKBB_EUR_2017
SDF1α	rs67689854	A	C	Relative age of first facial hair	Neale B	UKBB	European	2017	0.01061	0.002367	7.355e-06	151113	0	151113	Neale-B_UKBB_EUR_2017
SDF1α	rs67689854	A	C	Self-reported basal cell carcinoma	Neale B	UKBB	European	2017	0.001825	0.000351	1.984e-07	337159	3156	334003	Neale-B_UKBB_EUR_2017
SDF1α	rs67689854	A	C	Self-reported malignant melanoma	Neale B	UKBB	European	2017	0.002795	0.0003235	5.543e-18	337159	2677	334482	Neale-B_UKBB_EUR_2017
SDF1α	rs67689854	A	C	Trunk fat mass	Neale B	UKBB	European	2017	-0.02659	0.003656	3.564e-13	331093	0	331093	Neale-B_UKBB_EUR_2017
SDF1α	rs67689854	A	C	Trunk fat percentage	Neale B	UKBB	European	2017	-0.02314	0.003338	4.102e-12	331113	0	331113	Neale-B_UKBB_EUR_2017
SDF1α	rs67689854	A	C	Waist circumference	Neale B	UKBB	European	2017	-0.01694	0.003217	1.389e-07	336639	0	336639	Neale-B_UKBB_EUR_2017
SDF1α	rs67689854	A	C	Weight	Neale B	UKBB	European	2017	-0.01878	0.003173	3.292e-09	336227	0	336227	Neale-B_UKBB_EUR_2017
SDF1α	rs67689854	A	C	Whole body fat mass	Neale B	UKBB	European	2017	-0.02308	0.003543	7.327e-11	330762	0	330762	Neale-B_UKBB_EUR_2017
TNFα	rs10834997	A	G	Tumor necrosis factor alpha levels	Ahola-Olli A	27989323	European	2017	-0.1247	0.02549	1e-06	-	-	-	NHGRI-EBI_GWAS_Catalog
TNFα	rs111332265	A	G	Tumor necrosis factor alpha levels	Ahola-Olli A	27989323	European	2017	-0.3766	0.07591	7e-07	-	-	-	NHGRI-EBI_GWAS_Catalog
TNFα	rs115669577	A	G	Tumor necrosis factor alpha levels	Ahola-Olli A	27989323	European	2017	-0.9889	0.2004	8e-07	-	-	-	NHGRI-EBI_GWAS_Catalog
TNFα	rs79105320	A	G	Tumor necrosis factor alpha levels	Ahola-Olli A	27989323	European	2017	-0.5605	0.1215	4e-06	-	-	-	NHGRI-EBI_GWAS_Catalog
TNFα	rs8121916	A	C	Tumor necrosis factor alpha levels	Ahola-Olli A	27989323	European	2017	-0.1306	0.02796	3e-06	-	-	-	NHGRI-EBI_GWAS_Catalog
TNFα	rs8121916	A	C	Arm fat-free mass left	Neale B	UKBB	European	2017	0.008279	0.001789	3.688e-06	331159	0	331159	Neale-B_UKBB_EUR_2017
TNFα	rs8121916	A	C	Arm fat-free mass right	Neale B	UKBB	European	2017	0.008005	0.001753	4.962e-06	331221	0	331221	Neale-B_UKBB_EUR_2017
TNFα	rs8121916	A	C	Arm predicted mass right	Neale B	UKBB	European	2017	0.007725	0.001747	9.77e-06	331216	0	331216	Neale-B_UKBB_EUR_2017
TNFα	rs8121916	A	C	Basal metabolic rate	Neale B	UKBB	European	2017	0.008729	0.001866	2.879e-06	331307	0	331307	Neale-B_UKBB_EUR_2017
TNFα	rs8121916	A	C	Leg fat-free mass left	Neale B	UKBB	European	2017	0.00835	0.001853	6.572e-06	331258	0	331258	Neale-B_UKBB_EUR_2017
TNFα	rs8121916	A	C	Leg fat-free mass right	Neale B	UKBB	European	2017	0.008716	0.001852	2.522e-06	331285	0	331285	Neale-B_UKBB_EUR_2017
TNFα	rs8121916	A	C	Leg predicted mass left	Neale B	UKBB	European	2017	0.008302	0.00184	6.423e-06	331253	0	331253	Neale-B_UKBB_EUR_2017
TNFα	rs8121916	A	C	Leg predicted mass right	Neale B	UKBB	European	2017	0.008504	0.00184	3.803e-06	331285	0	331285	Neale-B_UKBB_EUR_2017
TNFα	rs8121916	A	C	Trunk fat mass	Neale B	UKBB	European	2017	0.01253	0.002833	9.661e-06	331093	0	331093	Neale-B_UKBB_EUR_2017
TNFα	rs8121916	A	C	Weight	Neale B	UKBB	European	2017	0.01185	0.002459	1.426e-06	336227	0	336227	Neale-B_UKBB_EUR_2017
TNFβ	rs75240021	C	G	Tumor necrosis factor beta levels	Ahola-Olli A	27989323	European	2017	-0.3705	0.07794	2e-06	-	-	-	NHGRI-EBI_GWAS_Catalog
TNFβ	rs753274	T	C	Tumor necrosis factor beta levels	Ahola-Olli A	27989323	European	2017	-0.1736	0.03717	3e-06	-	-	-	NHGRI-EBI_GWAS_Catalog
TNFβ	rs7629875	A	G	Tumor necrosis factor beta levels	Ahola-Olli A	27989323	European	2017	-0.3766	0.07699	1e-06	-	-	-	NHGRI-EBI_GWAS_Catalog
TRAIL	rs10075741	C	G	TRAIL levels	Ahola-Olli A	27989323	European	2017	-0.0881	0.01886	3e-06	-	-	-	NHGRI-EBI_GWAS_Catalog
TRAIL	rs11618126	A	G	TRAIL levels	Ahola-Olli A	27989323	European	2017	-0.8908	0.1821	1e-06	-	-	-	NHGRI-EBI_GWAS_Catalog
TRAIL	rs11618126	A	G	Injury of muscle and tendon at forearm level	Neale B	UKBB	European	2017	-0.0007628	0.0001713	8.434e-06	337199	102	337097	Neale-B_UKBB_EUR_2017
TRAIL	rs11618126	A	G	Treatment with migril tablet	Neale B	UKBB	European	2017	-0.0007012	0.0001554	6.445e-06	337159	84	337075	Neale-B_UKBB_EUR_2017
TRAIL	rs11657269	A	G	TRAIL levels	Ahola-Olli A	27989323	European	2017	-0.1188	0.02603	5e-06	-	-	-	NHGRI-EBI_GWAS_Catalog
TRAIL	rs11699445	G	T	TRAIL levels	Ahola-Olli A	27989323	European	2017	0.0746	0.01597	3e-06	-	-	-	NHGRI-EBI_GWAS_Catalog
TRAIL	rs13185784	A	G	TRAIL levels	Ahola-Olli A	27989323	European	2017	-0.0846	0.01835	4e-06	-	-	-	NHGRI-EBI_GWAS_Catalog
TRAIL	rs13278062	G	T	Age-related macular degeneration	Fritsche LG	26691988	European	2015	NA	NA	4.5e-11	33976	16144	17832	Fritsche-L_AMD_EUR_2016
TRAIL	rs13278062	G	T	Age-related macular degeneration	Fritsche L	23455636	Mixed	2013	NA	NA	7.222e-10	56896	7099	49797	Fritsche-L_AMD_Mixed_2013
TRAIL	rs13278062	G	T	Neovascularization	Fritsche L	23455636	Mixed	2013	NA	NA	3.381e-12	52655	4170	48485	Fritsche-L_Neovascularization_Mixed_2013
TRAIL	rs13278062	G	T	Advanced age related macular degeneration	Fritsche L	23455636	Mixed	2013	NA	NA	3e-15	59494	-	-	GRASP
TRAIL	rs13278062	G	T	Advanced age related macular degeneration choroidal neovascularization vs no AMD	Fritsche L	23455636	Mixed	2013	NA	NA	3.381e-12	59494	-	-	GRASP
TRAIL	rs13278062	G	T	Exudative age related macular degeneration	Arakawa S	21909106	East Asian	2011	NA	NA	1.03e-12	4150	-	-	GRASP
TRAIL	rs13278062	G	T	Advanced age related macular degeneration	Fritsche LG	26691988	Mixed	2015	NA	NA	5e-11	-	-	-	NHGRI-EBI_GWAS_Catalog
TRAIL	rs13278062	G	T	Age related macular degeneration	Arakawa S	21909106	East Asian	2011	-0.3148	0.04415	1e-12	-	-	-	NHGRI-EBI_GWAS_Catalog
TRAIL	rs13278062	G	T	Age related macular degeneration	Fritsche L	23455636	Mixed	2013	-0.1398	0.01771	3e-15	-	-	-	NHGRI-EBI_GWAS_Catalog
TRAIL	rs13278062	G	T	TRAIL levels	Ahola-Olli A	27989323	European	2017	0.0801	0.0158	4e-07	-	-	-	NHGRI-EBI_GWAS_Catalog
TRAIL	rs13278062	G	T	Macular degeneration	Arakawa S	21909106	East Asian	2011	NA	NA	1e-12	-	-	-	dbGaP
TRAIL	rs138987090	A	G	TRAIL levels	Ahola-Olli A	27989323	European	2017	-0.7497	0.07587	5e-23	-	-	-	NHGRI-EBI_GWAS_Catalog
TRAIL	rs138987090	A	G	Treatment with bromelains	Neale B	UKBB	European	2017	-0.001197	0.0002327	2.698e-07	337159	81	337078	Neale-B_UKBB_EUR_2017
TRAIL	rs146783010	A	G	TRAIL levels	Ahola-Olli A	27989323	European	2017	-0.6016	0.1318	5e-06	-	-	-	NHGRI-EBI_GWAS_Catalog
TRAIL	rs148051545	C	T	TRAIL levels	Ahola-Olli A	27989323	European	2017	0.3921	0.08503	4e-06	-	-	-	NHGRI-EBI_GWAS_Catalog
TRAIL	rs193112415	C	T	TRAIL levels	Ahola-Olli A	27989323	European	2017	1.042	0.0625	2e-62	-	-	-	NHGRI-EBI_GWAS_Catalog
TRAIL	rs193112415	C	T	Treatment with senokot 7.5mg tablet	Neale B	UKBB	European	2017	0.001028	0.0001895	5.731e-08	337159	152	337007	Neale-B_UKBB_EUR_2017
TRAIL	rs28431810	C	G	TRAIL levels	Ahola-Olli A	27989323	European	2017	-0.1195	0.02558	3e-06	-	-	-	NHGRI-EBI_GWAS_Catalog
TRAIL	rs28431810	C	G	Treatment with monomax xl 60mg m or r tablet	Neale B	UKBB	European	2017	-0.001232	0.0002308	9.462e-08	337159	95	337064	Neale-B_UKBB_EUR_2017
TRAIL	rs57396456	C	T	TRAIL levels	Ahola-Olli A	27989323	European	2017	0.5626	0.05155	1e-27	-	-	-	NHGRI-EBI_GWAS_Catalog
TRAIL	rs62093514	C	T	TRAIL levels	Ahola-Olli A	27989323	European	2017	1.062	0.0554	7e-82	-	-	-	NHGRI-EBI_GWAS_Catalog
TRAIL	rs74778900	C	T	TRAIL levels	Ahola-Olli A	27989323	European	2017	0.5906	0.05358	3e-28	-	-	-	NHGRI-EBI_GWAS_Catalog
TRAIL	rs75928541	A	G	TRAIL levels	Ahola-Olli A	27989323	European	2017	-0.275	0.05964	4e-06	-	-	-	NHGRI-EBI_GWAS_Catalog
TRAIL	rs75928541	A	G	Cause of death: malignant neoplasm of thyroid gland	Neale B	UKBB	European	2017	0.006318	0.00134	2.471e-06	7637	4	7633	Neale-B_UKBB_EUR_2017
TRAIL	rs75928541	A	G	Treatment with st johns wort or hypericum	Neale B	UKBB	European	2017	0.001642	0.0003672	7.709e-06	337159	599	336560	Neale-B_UKBB_EUR_2017
TRAIL	rs79287178	A	G	Granulocyte percentage of myeloid white cells	Astle W	27863252	European	2016	0.04931	0.01056	3.035e-06	173480	0	173480	Astle-W_Blood-Cell-Traits_EUR_2016
TRAIL	rs79287178	A	G	Monocyte percentage of white cells	Astle W	27863252	European	2016	-0.05306	0.01053	4.634e-07	173480	0	173480	Astle-W_Blood-Cell-Traits_EUR_2016
TRAIL	rs79287178	A	G	Platelet count	Astle W	27863252	European	2016	0.06418	0.01076	2.442e-09	173480	0	173480	Astle-W_Blood-Cell-Traits_EUR_2016
TRAIL	rs79287178	A	G	Plateletcrit	Astle W	27863252	European	2016	0.06704	0.0108	5.492e-10	173480	0	173480	Astle-W_Blood-Cell-Traits_EUR_2016
TRAIL	rs79287178	A	G	Platelet count	Astle W	27863252	European	2016	0.06418	0.0107	2e-09	-	-	-	NHGRI-EBI_GWAS_Catalog
TRAIL	rs79287178	A	G	Plateletcrit	Astle W	27863252	European	2016	0.06704	0.01078	5e-10	-	-	-	NHGRI-EBI_GWAS_Catalog
TRAIL	rs79287178	A	G	TRAIL levels	Ahola-Olli A	27989323	European	2017	0.4317	0.04201	9e-25	-	-	-	NHGRI-EBI_GWAS_Catalog
TRAIL	rs79287178	A	G	Cause of death: oropharynx, unspecified	Neale B	UKBB	European	2017	0.008031	0.001769	5.727e-06	7637	10	7627	Neale-B_UKBB_EUR_2017
TRAIL	rs79287178	A	G	Treatment with rosuvastatin	Neale B	UKBB	European	2017	0.002902	0.0005783	5.216e-07	337159	2089	335070	Neale-B_UKBB_EUR_2017
VEGF	rs10153304	A	G	Eosinophil count	Astle W	27863252	European	2016	-0.03096	0.005689	5.29e-08	173480	0	173480	Astle-W_Blood-Cell-Traits_EUR_2016
VEGF	rs10153304	A	G	Granulocyte percentage of myeloid white cells	Astle W	27863252	European	2016	-0.02524	0.005695	9.338e-06	173480	0	173480	Astle-W_Blood-Cell-Traits_EUR_2016
VEGF	rs10153304	A	G	Hemoglobin concentration	Astle W	27863252	European	2016	-0.0272	0.005657	1.527e-06	173480	0	173480	Astle-W_Blood-Cell-Traits_EUR_2016
VEGF	rs10153304	A	G	Monocyte percentage of white cells	Astle W	27863252	European	2016	0.02599	0.005681	4.77e-06	173480	0	173480	Astle-W_Blood-Cell-Traits_EUR_2016
VEGF	rs10153304	A	G	Red blood cell count	Astle W	27863252	European	2016	-0.02736	0.005674	1.424e-06	173480	0	173480	Astle-W_Blood-Cell-Traits_EUR_2016
VEGF	rs10153304	A	G	Sum eosinophil basophil counts	Astle W	27863252	European	2016	-0.03069	0.005693	7e-08	173480	0	173480	Astle-W_Blood-Cell-Traits_EUR_2016
VEGF	rs10153304	A	G	Vascular endothelial growth factor levels	Ahola-Olli A	27989323	European	2017	-0.1547	0.03254	2e-06	-	-	-	NHGRI-EBI_GWAS_Catalog
VEGF	rs10934631	C	T	Vascular endothelial growth factor levels	Ahola-Olli A	27989323	European	2017	0.1151	0.02421	2e-06	-	-	-	NHGRI-EBI_GWAS_Catalog
VEGF	rs143479231	A	G	Vascular endothelial growth factor levels	Ahola-Olli A	27989323	European	2017	-0.2598	0.04997	2e-07	-	-	-	NHGRI-EBI_GWAS_Catalog
VEGF	rs4082730	G	A	Vascular endothelial growth factor levels	Ahola-Olli A	27989323	European	2017	0.2522	0.05399	3e-06	-	-	-	NHGRI-EBI_GWAS_Catalog
VEGF	rs4082730	G	A	Self-reported stroke	Neale B	UKBB	European	2017	-0.003638	0.0007628	1.854e-06	337159	4496	332663	Neale-B_UKBB_EUR_2017
VEGF	rs6921438	A	G	Serum vascular endothelial growth factor VEGF	Debette S	21757650	European	2011	NA	NA	0	3527	-	-	GRASP
VEGF	rs6921438	A	G	Vascular endothelial growth factor levels	Choi SH	26910538	Mixed	2016	0.64	NA	0	-	-	-	NHGRI-EBI_GWAS_Catalog
VEGF	rs6921438	A	G	Vascular endothelial growth factor levels	Ahola-Olli A	27989323	European	2017	-0.49	0.01756	2e-171	-	-	-	NHGRI-EBI_GWAS_Catalog
VEGF	rs7030781	A	T	Vascular endothelial growth factor levels	Ahola-Olli A	27989323	European	2017	-0.1368	0.01734	3e-15	-	-	-	NHGRI-EBI_GWAS_Catalog
VEGF	rs73418461	A	G	Vascular endothelial growth factor levels	Ahola-Olli A	27989323	European	2017	-0.2492	0.05243	2e-06	-	-	-	NHGRI-EBI_GWAS_Catalog
VEGF	rs8045833	A	G	Eosinophil count	Astle W	27863252	European	2016	0.02277	0.004037	1.691e-08	173480	0	173480	Astle-W_Blood-Cell-Traits_EUR_2016
VEGF	rs8045833	A	G	Eosinophil percentage of granulocytes	Astle W	27863252	European	2016	0.01821	0.00405	6.92e-06	173480	0	173480	Astle-W_Blood-Cell-Traits_EUR_2016
VEGF	rs8045833	A	G	Eosinophil percentage of white cells	Astle W	27863252	European	2016	0.02104	0.004032	1.815e-07	173480	0	173480	Astle-W_Blood-Cell-Traits_EUR_2016
VEGF	rs8045833	A	G	Mean corpuscular hemoglobin concentration	Astle W	27863252	European	2016	-0.01796	0.003919	4.564e-06	173480	0	173480	Astle-W_Blood-Cell-Traits_EUR_2016
VEGF	rs8045833	A	G	Platelet count	Astle W	27863252	European	2016	0.02694	0.004127	6.688e-11	173480	0	173480	Astle-W_Blood-Cell-Traits_EUR_2016
VEGF	rs8045833	A	G	Plateletcrit	Astle W	27863252	European	2016	0.02665	0.00414	1.218e-10	173480	0	173480	Astle-W_Blood-Cell-Traits_EUR_2016
VEGF	rs8045833	A	G	Reticulocyte count	Astle W	27863252	European	2016	0.01825	0.004066	7.189e-06	173480	0	173480	Astle-W_Blood-Cell-Traits_EUR_2016
VEGF	rs8045833	A	G	Sum eosinophil basophil counts	Astle W	27863252	European	2016	0.02226	0.004041	3.648e-08	173480	0	173480	Astle-W_Blood-Cell-Traits_EUR_2016
VEGF	rs8045833	A	G	Vascular endothelial growth factor levels	Ahola-Olli A	27989323	European	2017	-0.108	0.02108	3e-07	-	-	-	NHGRI-EBI_GWAS_Catalog
βNGF	rs28637706	G	T	beta nerve growth factor levels	Ahola-Olli A	27989323	European	2017	0.1589	0.02601	1e-09	-	-	-	NHGRI-EBI_GWAS_Catalog
βNGF	rs67476890	C	T	High light scatter percentage of red cells	Astle W	27863252	European	2016	-0.03042	0.005493	3.05e-08	173480	0	173480	Astle-W_Blood-Cell-Traits_EUR_2016
βNGF	rs67476890	C	T	High light scatter reticulocyte count	Astle W	27863252	European	2016	-0.02879	0.005493	1.596e-07	173480	0	173480	Astle-W_Blood-Cell-Traits_EUR_2016
βNGF	rs67476890	C	T	Immature fraction of reticulocytes	Astle W	27863252	European	2016	-0.03025	0.005437	2.651e-08	173480	0	173480	Astle-W_Blood-Cell-Traits_EUR_2016
βNGF	rs67476890	C	T	beta nerve growth factor levels	Ahola-Olli A	27989323	European	2017	0.1769	0.03787	3e-06	-	-	-	NHGRI-EBI_GWAS_Catalog
βNGF	rs71641308	C	T	Mean corpuscular volume	Astle W	27863252	European	2016	-0.03023	0.006831	9.612e-06	173480	0	173480	Astle-W_Blood-Cell-Traits_EUR_2016
βNGF	rs71641308	C	T	Lung adenocarcinoma	McKay JD	28604730	European	2017	-0.1746	0.03674	2e-06	-	-	-	NHGRI-EBI_GWAS_Catalog
βNGF	rs71641308	C	T	Lung cancer	McKay JD	28604730	European	2017	-0.1302	0.02624	7e-07	-	-	-	NHGRI-EBI_GWAS_Catalog
βNGF	rs71641308	C	T	beta nerve growth factor levels	Ahola-Olli A	27989323	European	2017	0.2043	0.04298	2e-06	-	-	-	NHGRI-EBI_GWAS_Catalog
βNGF	rs71641308	C	T	Arm fat mass left	Neale B	UKBB	European	2017	-0.03914	0.004494	3.027e-18	331164	0	331164	Neale-B_UKBB_EUR_2017
βNGF	rs71641308	C	T	Arm fat mass right	Neale B	UKBB	European	2017	-0.039	0.004493	3.927e-18	331226	0	331226	Neale-B_UKBB_EUR_2017
βNGF	rs71641308	C	T	Arm fat percentage left	Neale B	UKBB	European	2017	-0.02106	0.003471	1.303e-09	331198	0	331198	Neale-B_UKBB_EUR_2017
βNGF	rs71641308	C	T	Arm fat percentage right	Neale B	UKBB	European	2017	-0.02172	0.003487	4.746e-10	331249	0	331249	Neale-B_UKBB_EUR_2017
βNGF	rs71641308	C	T	Arm fat-free mass left	Neale B	UKBB	European	2017	-0.03072	0.002915	5.732e-26	331159	0	331159	Neale-B_UKBB_EUR_2017
βNGF	rs71641308	C	T	Arm fat-free mass right	Neale B	UKBB	European	2017	-0.02921	0.002857	1.546e-24	331221	0	331221	Neale-B_UKBB_EUR_2017
βNGF	rs71641308	C	T	Arm predicted mass left	Neale B	UKBB	European	2017	-0.03094	0.002904	1.683e-26	331146	0	331146	Neale-B_UKBB_EUR_2017
βNGF	rs71641308	C	T	Arm predicted mass right	Neale B	UKBB	European	2017	-0.0294	0.002847	5.444e-25	331216	0	331216	Neale-B_UKBB_EUR_2017
βNGF	rs71641308	C	T	Basal metabolic rate	Neale B	UKBB	European	2017	-0.0363	0.00304	7.238e-33	331307	0	331307	Neale-B_UKBB_EUR_2017
βNGF	rs71641308	C	T	Body fat percentage	Neale B	UKBB	European	2017	-0.01911	0.003516	5.424e-08	331117	0	331117	Neale-B_UKBB_EUR_2017
βNGF	rs71641308	C	T	Body mass index	Neale B	UKBB	European	2017	-0.03328	0.004534	2.135e-13	336107	0	336107	Neale-B_UKBB_EUR_2017
βNGF	rs71641308	C	T	Comparative height size at age 10	Neale B	UKBB	European	2017	-0.02366	0.003129	3.982e-14	332021	0	332021	Neale-B_UKBB_EUR_2017
βNGF	rs71641308	C	T	Creatinine in urine	Neale B	UKBB	European	2017	-0.0251	0.004345	7.614e-09	327525	0	327525	Neale-B_UKBB_EUR_2017
βNGF	rs71641308	C	T	Financial situation satisfaction	Neale B	UKBB	European	2017	-0.03444	0.007565	5.317e-06	110814	0	110814	Neale-B_UKBB_EUR_2017
βNGF	rs71641308	C	T	Height	Neale B	UKBB	European	2017	-0.0308	0.003257	3.192e-21	336474	0	336474	Neale-B_UKBB_EUR_2017
βNGF	rs71641308	C	T	Hip circumference	Neale B	UKBB	European	2017	-0.04021	0.004539	8.062e-19	336601	0	336601	Neale-B_UKBB_EUR_2017
βNGF	rs71641308	C	T	Impedance of arm left	Neale B	UKBB	European	2017	0.01616	0.003238	6.043e-07	331292	0	331292	Neale-B_UKBB_EUR_2017
βNGF	rs71641308	C	T	Impedance of arm right	Neale B	UKBB	European	2017	0.01439	0.003225	8.079e-06	331279	0	331279	Neale-B_UKBB_EUR_2017
βNGF	rs71641308	C	T	Impedance of leg left	Neale B	UKBB	European	2017	0.03018	0.004181	5.295e-13	331296	0	331296	Neale-B_UKBB_EUR_2017
βNGF	rs71641308	C	T	Impedance of leg right	Neale B	UKBB	European	2017	0.03046	0.004149	2.11e-13	331301	0	331301	Neale-B_UKBB_EUR_2017
βNGF	rs71641308	C	T	Impedance of whole body	Neale B	UKBB	European	2017	0.02284	0.003496	6.43e-11	331284	0	331284	Neale-B_UKBB_EUR_2017
βNGF	rs71641308	C	T	Leg fat mass left	Neale B	UKBB	European	2017	-0.0294	0.003624	5.006e-16	331275	0	331275	Neale-B_UKBB_EUR_2017
βNGF	rs71641308	C	T	Leg fat mass right	Neale B	UKBB	European	2017	-0.02929	0.003666	1.364e-15	331293	0	331293	Neale-B_UKBB_EUR_2017
βNGF	rs71641308	C	T	Leg fat percentage left	Neale B	UKBB	European	2017	-0.01405	0.002867	9.592e-07	331278	0	331278	Neale-B_UKBB_EUR_2017
βNGF	rs71641308	C	T	Leg fat percentage right	Neale B	UKBB	European	2017	-0.01313	0.002904	6.159e-06	331296	0	331296	Neale-B_UKBB_EUR_2017
βNGF	rs71641308	C	T	Leg fat-free mass left	Neale B	UKBB	European	2017	-0.03593	0.003019	1.203e-32	331258	0	331258	Neale-B_UKBB_EUR_2017
βNGF	rs71641308	C	T	Leg fat-free mass right	Neale B	UKBB	European	2017	-0.03553	0.003018	5.51e-32	331285	0	331285	Neale-B_UKBB_EUR_2017
βNGF	rs71641308	C	T	Leg predicted mass left	Neale B	UKBB	European	2017	-0.03539	0.002999	3.903e-32	331253	0	331253	Neale-B_UKBB_EUR_2017
βNGF	rs71641308	C	T	Leg predicted mass right	Neale B	UKBB	European	2017	-0.03533	0.002998	4.892e-32	331285	0	331285	Neale-B_UKBB_EUR_2017
βNGF	rs71641308	C	T	Sitting height	Neale B	UKBB	European	2017	-0.02776	0.003543	4.764e-15	336172	0	336172	Neale-B_UKBB_EUR_2017
βNGF	rs71641308	C	T	Trunk fat mass	Neale B	UKBB	European	2017	-0.03916	0.004617	2.2e-17	331093	0	331093	Neale-B_UKBB_EUR_2017
βNGF	rs71641308	C	T	Trunk fat percentage	Neale B	UKBB	European	2017	-0.02388	0.004215	1.471e-08	331113	0	331113	Neale-B_UKBB_EUR_2017
βNGF	rs71641308	C	T	Trunk fat-free mass	Neale B	UKBB	European	2017	-0.03198	0.002888	1.724e-28	331030	0	331030	Neale-B_UKBB_EUR_2017
βNGF	rs71641308	C	T	Trunk predicted mass	Neale B	UKBB	European	2017	-0.03181	0.002879	2.201e-28	330995	0	330995	Neale-B_UKBB_EUR_2017
βNGF	rs71641308	C	T	Waist circumference	Neale B	UKBB	European	2017	-0.02885	0.00406	1.198e-12	336639	0	336639	Neale-B_UKBB_EUR_2017
βNGF	rs71641308	C	T	Weight	Neale B	UKBB	European	2017	-0.04531	0.004004	1.134e-29	336227	0	336227	Neale-B_UKBB_EUR_2017
βNGF	rs71641308	C	T	Whole body fat mass	Neale B	UKBB	European	2017	-0.03801	0.004474	1.971e-17	330762	0	330762	Neale-B_UKBB_EUR_2017
βNGF	rs71641308	C	T	Whole body fat-free mass	Neale B	UKBB	European	2017	-0.03397	0.002899	1.079e-31	331291	0	331291	Neale-B_UKBB_EUR_2017
βNGF	rs71641308	C	T	Whole body water mass	Neale B	UKBB	European	2017	-0.03373	0.002904	3.424e-31	331315	0	331315	Neale-B_UKBB_EUR_2017
βNGF	rs72780728	A	G	beta nerve growth factor levels	Ahola-Olli A	27989323	European	2017	-0.1883	0.04031	3e-06	-	-	-	NHGRI-EBI_GWAS_Catalog
βNGF	rs73472576	C	T	beta nerve growth factor levels	Ahola-Olli A	27989323	European	2017	0.1181	0.02528	3e-06	-	-	-	NHGRI-EBI_GWAS_Catalog
βNGF	rs74966328	A	G	beta nerve growth factor levels	Ahola-Olli A	27989323	European	2017	-0.293	0.06164	2e-06	-	-	-	NHGRI-EBI_GWAS_Catalog
βNGF	rs7970581	G	T	Platelet count	Astle W	27863252	European	2016	-0.0195	0.004343	7.117e-06	173480	0	173480	Astle-W_Blood-Cell-Traits_EUR_2016
βNGF	rs7970581	G	T	Plateletcrit	Astle W	27863252	European	2016	-0.02058	0.004357	2.328e-06	173480	0	173480	Astle-W_Blood-Cell-Traits_EUR_2016
βNGF	rs7970581	G	T	beta nerve growth factor levels	Ahola-Olli A	27989323	European	2017	0.138	0.02809	9e-07	-	-	-	NHGRI-EBI_GWAS_Catalog
βNGF	rs9436119	A	G	Monocyte count	Astle W	27863252	European	2016	0.01675	0.003645	4.341e-06	173480	0	173480	Astle-W_Blood-Cell-Traits_EUR_2016
βNGF	rs9436119	A	G	Platelet count	Astle W	27863252	European	2016	0.02154	0.00372	7.024e-09	173480	0	173480	Astle-W_Blood-Cell-Traits_EUR_2016
βNGF	rs9436119	A	G	Plateletcrit	Astle W	27863252	European	2016	0.02283	0.003732	9.495e-10	173480	0	173480	Astle-W_Blood-Cell-Traits_EUR_2016
βNGF	rs9436119	A	G	Atopic dermatitis	EAGLE	26482879	Mixed	2015	-0.1012	0.01968	2.76e-07	103066	18900	84166	EAGLE_Eczema_Mixed_2015
βNGF	rs9436119	A	G	Friendships satisfaction	Neale B	UKBB	European	2017	0.01522	0.003198	1.928e-06	110118	0	110118	Neale-B_UKBB_EUR_2017
βNGF	rs9436119	A	G	Impedance of leg right	Neale B	UKBB	European	2017	-0.01135	0.002244	4.247e-07	331301	0	331301	Neale-B_UKBB_EUR_2017
βNGF	rs9436119	A	G	Medication for pain relief, constipation, heartburn: none of the above	Neale B	UKBB	European	2017	0.005936	0.001242	1.755e-06	333581	184936	148645	Neale-B_UKBB_EUR_2017
βNGF	rs9436119	A	G	Morning or evening person	Neale B	UKBB	European	2017	-0.01783	0.00244	2.741e-13	301143	0	301143	Neale-B_UKBB_EUR_2017
βNGF	rs9436119	A	G	Pain type experienced in last month: headache	Neale B	UKBB	European	2017	-0.004423	0.0009899	7.895e-06	336650	66967	269683	Neale-B_UKBB_EUR_2017
βNGF	rs9436119	A	G	Pain type experienced in last month: hip pain	Neale B	UKBB	European	2017	-0.003846	0.0007843	9.386e-07	336650	37714	298936	Neale-B_UKBB_EUR_2017

## Sheet: Table S3
Table S3: The detail of the 17 duplicated SNPs.
SNP	Cytokine	Effect allele	Other allele	Beta	SE	P-val
rs9941733	PDGFbb	G	A	-0.1161	0.0228	3.31e-07
	IL-4	G	A	-0.114	0.0229	6.881e-07
	VEGF	G	A	0.1282	0.017	5.186e-14
	IL-12p70	G	A	0.1019	0.0157	8.61e-11
rs9317045	MCP1	C	A	-0.1134	0.0236	1.52e-06
	Eotaxin	C	A	-0.1182	0.0237	5.82e-07
rs78296352	TNFβ	T	G	-1.2215	0.1366	4.76e-21
	MCSF	T	G	-0.527	0.1112	1.05e-06
	IL-17	T	G	-0.3027	0.0646	4.27e-06
	IFN-γ	T	G	-0.343	0.0652	1.38e-07
rs747324	TRAIL	C	T	0.0855	0.0178	1.61e-06
	bFGF	G	A	-0.0751	0.0164	4.53e-06
rs74148555	IFN-γ	T	C	0.3732	0.0774	2.64e-06
	GCSF	T	C	0.3715	0.0755	1.55e-06
rs72831623	IL-12p70	A	G	-0.1913	0.037	2.42e-07
	IL-6	A	G	-0.1973	0.0372	1.08e-07
rs7232268	MIP1α	G	A	-0.2821	0.0599	2.55e-06
	IL-9	G	A	-0.2759	0.0587	2.53e-06
rs61335305	IL1ra	A	C	-0.4453	0.0908	1e-06
	IL-1β	A	C	-0.2966	0.0724	1.9e-06
	IL-2	A	C	-0.4514	0.0918	7.32e-07
rs4349809	IL-12p70	G	T	-0.3777	0.0159	2.56e-124
	IL-10	G	T	-0.2853	0.0165	5.77e-67
rs282258	IL-12p70	C	T	-0.073	0.0156	3.21e-06
	IL-10	C	T	-0.0992	0.0162	1e-09
rs2375980	IL-12p70	G	C	-0.0937	0.0159	4.55e-09
	IL-10	G	C	-0.0824	0.0165	7.07e-07
rs2228467	MCP1	C	T	0.2637	0.0291	9.19e-20
	Eotaxin	C	T	0.4163	0.0292	2.27e-46
rs147747784	IL-13	C	G	-0.3671	0.0768	1.49e-06
	IL1ra	C	G	-0.3651	0.0757	1.46e-06
	IL-7	C	G	-0.4134	0.0778	9.12e-08
rs13412535	SCF	A	G	0.1067	0.0213	6.04e-07
	PDGFbb	A	G	-0.3352	0.0214	2.46e-55
	IL-6	A	G	0.1164	0.0215	7.34e-08
	IL-2	A	G	-0.1764	0.0332	1.18e-07
	bFGF	A	G	0.1112	0.0225	7.35e-07
rs13209117	VEGF	G	A	-0.1302	0.0201	5.282e-11
	IL-12p70	A	G	-0.1002	0.0186	5.57e-08
rs12075	MCP1	A	G	-0.2185	0.0155	1.44e-44
	IL-8	A	G	-0.12	0.0236	3.88e-07
	GROα	A	G	-0.3751	0.0237	1.24e-55
	Eotaxin	A	G	-0.1671	0.0156	1.33e-26
rs10761731	VEGF	T	A	0.1187	0.0174	1.006e-11
	IL-12p70	T	A	0.1001	0.0162	6.23e-10
	IFN-γ	T	A	0.0826	0.0167	8.09e-07

## Sheet: Table S4
Table S4 Association of the SNPs used as instruments with confounders in PhenoScanner (P<5x10-8, accessed on 2023/05/12)
SNP	A1	A2	Trait	Study	PMID	Ancestry	Year	Beta	SE	P-value	N	N_cases	N_controls	Dataset
rs1432639	A	C	Age at menarche	Neale B	UKBB	European	2017	-0.01816	0.002527	6.562e-13	176008	0	176008	Neale-B_UKBB_EUR_2017
	A	C	Alcohol intake versus 10 years previously	Neale B	UKBB	European	2017	0.009527	0.001881	4.102e-07	313248	0	313248	Neale-B_UKBB_EUR_2017
	A	C	Ambidextrous	Neale B	UKBB	European	2017	0.001464	0.0003151	3.393e-06	337130	5517	331613	Neale-B_UKBB_EUR_2017
	A	C	Arm fat mass left	Neale B	UKBB	European	2017	0.02095	0.002427	5.924e-18	331164	0	331164	Neale-B_UKBB_EUR_2017
	A	C	Arm fat mass right	Neale B	UKBB	European	2017	0.02069	0.002426	1.516e-17	331226	0	331226	Neale-B_UKBB_EUR_2017
	A	C	Arm fat percentage left	Neale B	UKBB	European	2017	0.01504	0.001874	1.017e-15	331198	0	331198	Neale-B_UKBB_EUR_2017
	A	C	Arm fat percentage right	Neale B	UKBB	European	2017	0.01436	0.001883	2.43e-14	331249	0	331249	Neale-B_UKBB_EUR_2017
	A	C	Arm fat-free mass left	Neale B	UKBB	European	2017	0.01042	0.001574	3.631e-11	331159	0	331159	Neale-B_UKBB_EUR_2017
	A	C	Arm fat-free mass right	Neale B	UKBB	European	2017	0.01047	0.001543	1.134e-11	331221	0	331221	Neale-B_UKBB_EUR_2017
	A	C	Arm predicted mass left	Neale B	UKBB	European	2017	0.01039	0.001568	3.42e-11	331146	0	331146	Neale-B_UKBB_EUR_2017
	A	C	Arm predicted mass right	Neale B	UKBB	European	2017	0.01078	0.001537	2.413e-12	331216	0	331216	Neale-B_UKBB_EUR_2017
	A	C	Basal metabolic rate	Neale B	UKBB	European	2017	0.01108	0.001642	1.528e-11	331307	0	331307	Neale-B_UKBB_EUR_2017
	A	C	Body fat percentage	Neale B	UKBB	European	2017	0.0152	0.001899	1.163e-15	331117	0	331117	Neale-B_UKBB_EUR_2017
	A	C	Body mass index	Neale B	UKBB	European	2017	0.02177	0.002449	6.285e-19	336107	0	336107	Neale-B_UKBB_EUR_2017
	A	C	Comparative body size at age 10	Neale B	UKBB	European	2017	0.01876	0.001694	1.701e-28	331693	0	331693	Neale-B_UKBB_EUR_2017
	A	C	Fluid intelligence score	Neale B	UKBB	European	2017	0.04342	0.009178	2.235e-06	108818	0	108818	Neale-B_UKBB_EUR_2017
	A	C	Hayfever, allergic rhinitis or eczema	Neale B	UKBB	European	2017	0.00496	0.001047	2.157e-06	336782	77891	258891	Neale-B_UKBB_EUR_2017
	A	C	Hip circumference	Neale B	UKBB	European	2017	0.02159	0.002452	1.323e-18	336601	0	336601	Neale-B_UKBB_EUR_2017
	A	C	Impedance of arm left	Neale B	UKBB	European	2017	-0.009785	0.001749	2.21e-08	331292	0	331292	Neale-B_UKBB_EUR_2017
	A	C	Impedance of arm right	Neale B	UKBB	European	2017	-0.01066	0.001741	9.38e-10	331279	0	331279	Neale-B_UKBB_EUR_2017
	A	C	Impedance of leg right	Neale B	UKBB	European	2017	-0.01103	0.002241	8.471e-07	331301	0	331301	Neale-B_UKBB_EUR_2017
	A	C	Impedance of whole body	Neale B	UKBB	European	2017	-0.01031	0.001888	4.764e-08	331284	0	331284	Neale-B_UKBB_EUR_2017
	A	C	Leg fat mass left	Neale B	UKBB	European	2017	0.01894	0.001957	3.684e-22	331275	0	331275	Neale-B_UKBB_EUR_2017
	A	C	Leg fat mass right	Neale B	UKBB	European	2017	0.01873	0.00198	3.042e-21	331293	0	331293	Neale-B_UKBB_EUR_2017
	A	C	Leg fat percentage left	Neale B	UKBB	European	2017	0.01333	0.001548	7.331e-18	331278	0	331278	Neale-B_UKBB_EUR_2017
	A	C	Leg fat percentage right	Neale B	UKBB	European	2017	0.01303	0.001568	9.611e-17	331296	0	331296	Neale-B_UKBB_EUR_2017
	A	C	Leg fat-free mass left	Neale B	UKBB	European	2017	0.01095	0.001631	1.865e-11	331258	0	331258	Neale-B_UKBB_EUR_2017
	A	C	Leg fat-free mass right	Neale B	UKBB	European	2017	0.01056	0.00163	9.304e-11	331285	0	331285	Neale-B_UKBB_EUR_2017
	A	C	Leg predicted mass left	Neale B	UKBB	European	2017	0.01078	0.001619	2.774e-11	331253	0	331253	Neale-B_UKBB_EUR_2017
	A	C	Leg predicted mass right	Neale B	UKBB	European	2017	0.01049	0.001619	9.418e-11	331285	0	331285	Neale-B_UKBB_EUR_2017
	A	C	Long-standing illness, disability or infirmity	Neale B	UKBB	European	2017	0.005366	0.001175	4.921e-06	329663	107123	222540	Neale-B_UKBB_EUR_2017
	A	C	No blood clot, bronchitis, emphysema, asthma, rhinitis, eczema or allergy diagnosed by doctor	Neale B	UKBB	European	2017	-0.005355	0.00116	3.906e-06	336782	228530	108252	Neale-B_UKBB_EUR_2017
	A	C	Number of self-reported non-cancer illnesses	Neale B	UKBB	European	2017	0.01154	0.002046	1.689e-08	337159	0	337159	Neale-B_UKBB_EUR_2017
	A	C	Number of treatments or medications taken	Neale B	UKBB	European	2017	0.009743	0.001986	9.311e-07	337159	0	337159	Neale-B_UKBB_EUR_2017
	A	C	Pulse rate	Neale B	UKBB	European	2017	0.01268	0.002552	6.657e-07	317756	0	317756	Neale-B_UKBB_EUR_2017
	A	C	Qualifications: college or university degree	Neale B	UKBB	European	2017	0.009454	0.001161	3.885e-16	334070	106305	227765	Neale-B_UKBB_EUR_2017
	A	C	Qualifications: none	Neale B	UKBB	European	2017	-0.004567	0.0009414	1.231e-06	334070	57567	276503	Neale-B_UKBB_EUR_2017
	A	C	Qualifications: other professional qualifications	Neale B	UKBB	European	2017	0.005522	0.001134	1.127e-06	334070	97524	236546	Neale-B_UKBB_EUR_2017
	A	C	Reason for glasses or contact lenses: for astigmatism	Neale B	UKBB	European	2017	0.001814	0.0003989	5.438e-06	335700	8864	326836	Neale-B_UKBB_EUR_2017
	A	C	Relative age of first facial hair	Neale B	UKBB	European	2017	-0.007368	0.001615	5.086e-06	151113	0	151113	Neale-B_UKBB_EUR_2017
	A	C	Seen doctor for nerves, anxiety, tension or depression	Neale B	UKBB	European	2017	0.00869	0.001168	1.031e-13	335108	115328	219780	Neale-B_UKBB_EUR_2017
	A	C	Sodium in urine	Neale B	UKBB	European	2017	-0.01337	0.002412	2.99e-08	326831	0	326831	Neale-B_UKBB_EUR_2017
	A	C	Trunk fat mass	Neale B	UKBB	European	2017	0.02023	0.002493	4.903e-16	331093	0	331093	Neale-B_UKBB_EUR_2017
	A	C	Trunk fat percentage	Neale B	UKBB	European	2017	0.01584	0.002276	3.442e-12	331113	0	331113	Neale-B_UKBB_EUR_2017
	A	C	Trunk fat-free mass	Neale B	UKBB	European	2017	0.00761	0.00156	1.069e-06	331030	0	331030	Neale-B_UKBB_EUR_2017
	A	C	Trunk predicted mass	Neale B	UKBB	European	2017	0.007639	0.001555	8.959e-07	330995	0	330995	Neale-B_UKBB_EUR_2017
	A	C	Types of transport used, excluding work: public transport	Neale B	UKBB	European	2017	0.005309	0.001134	2.868e-06	335650	99542	236108	Neale-B_UKBB_EUR_2017
	A	C	Waist circumference	Neale B	UKBB	European	2017	0.01735	0.002193	2.529e-15	336639	0	336639	Neale-B_UKBB_EUR_2017
	A	C	Weight	Neale B	UKBB	European	2017	0.01856	0.002164	9.622e-18	336227	0	336227	Neale-B_UKBB_EUR_2017
	A	C	Whole body fat mass	Neale B	UKBB	European	2017	0.02143	0.002416	7.367e-19	330762	0	330762	Neale-B_UKBB_EUR_2017
	A	C	Whole body fat-free mass	Neale B	UKBB	European	2017	0.009358	0.001566	2.289e-09	331291	0	331291	Neale-B_UKBB_EUR_2017
	A	C	Whole body water mass	Neale B	UKBB	European	2017	0.00945	0.001568	1.688e-09	331315	0	331315	Neale-B_UKBB_EUR_2017
	A	C	Years of educational attainment	SSGAC	27225129	European	2016	0.012	0.003	1.307e-06	328917	0	328917	SSGAC_EduYears_EUR_2016
rs12129573	A	C	Schizophrenia	PGC	25056061	Mixed	2014	0.07511	0.01068	2e-12	-	-	-	NHGRI-EBI_GWAS_Catalog
	A	C	Schizophrenia	PGC	25056061	Mixed	2014	0.0694	0.011	2.346e-10	82315	35476	46839	PGC_Schizophrenia_Mixed_2014
rs2389016	C	T	Arm fat mass left	Neale B	UKBB	European	2017	-0.01352	0.002602	2.04e-07	331164	0	331164	Neale-B_UKBB_EUR_2017
	C	T	Arm fat mass right	Neale B	UKBB	European	2017	-0.01379	0.002602	1.163e-07	331226	0	331226	Neale-B_UKBB_EUR_2017
	C	T	Arm fat percentage left	Neale B	UKBB	European	2017	-0.01011	0.00201	4.858e-07	331198	0	331198	Neale-B_UKBB_EUR_2017
	C	T	Arm fat percentage right	Neale B	UKBB	European	2017	-0.01034	0.002019	3.022e-07	331249	0	331249	Neale-B_UKBB_EUR_2017
	C	T	Body fat percentage	Neale B	UKBB	European	2017	-0.01147	0.002036	1.749e-08	331117	0	331117	Neale-B_UKBB_EUR_2017
	C	T	Body mass index	Neale B	UKBB	European	2017	-0.01424	0.002627	6.003e-08	336107	0	336107	Neale-B_UKBB_EUR_2017
	C	T	Enlarged lymph nodes	Neale B	UKBB	European	2017	-0.0005684	0.0001197	2.058e-06	337199	682	336517	Neale-B_UKBB_EUR_2017
	C	T	Hip circumference	Neale B	UKBB	European	2017	-0.01206	0.00263	4.516e-06	336601	0	336601	Neale-B_UKBB_EUR_2017
	C	T	Leg fat mass left	Neale B	UKBB	European	2017	-0.01181	0.002099	1.837e-08	331275	0	331275	Neale-B_UKBB_EUR_2017
	C	T	Leg fat mass right	Neale B	UKBB	European	2017	-0.01216	0.002123	1.002e-08	331293	0	331293	Neale-B_UKBB_EUR_2017
	C	T	Leg fat percentage left	Neale B	UKBB	European	2017	-0.009061	0.00166	4.822e-08	331278	0	331278	Neale-B_UKBB_EUR_2017
	C	T	Leg fat percentage right	Neale B	UKBB	European	2017	-0.009317	0.001682	3.012e-08	331296	0	331296	Neale-B_UKBB_EUR_2017
	C	T	Trunk fat mass	Neale B	UKBB	European	2017	-0.01483	0.002673	2.913e-08	331093	0	331093	Neale-B_UKBB_EUR_2017
	C	T	Trunk fat percentage	Neale B	UKBB	European	2017	-0.01304	0.00244	9.029e-08	331113	0	331113	Neale-B_UKBB_EUR_2017
	C	T	Waist circumference	Neale B	UKBB	European	2017	-0.0132	0.002352	2.021e-08	336639	0	336639	Neale-B_UKBB_EUR_2017
	C	T	Weight	Neale B	UKBB	European	2017	-0.01166	0.00232	5e-07	336227	0	336227	Neale-B_UKBB_EUR_2017
	C	T	Whole body fat mass	Neale B	UKBB	European	2017	-0.01415	0.00259	4.701e-08	330762	0	330762	Neale-B_UKBB_EUR_2017
rs11682175	C	T	Schizophrenia	Ripke S	21926974	European	2011	NA	NA	4.07e-06	21856	-	-	GRASP
	C	T	Schizophrenia	Levinson DF	22885689	Mixed	2012	NA	NA	4.1e-06	2461	-	-	GRASP
	C	T	Genetic generalised epilepsy	ILAE	25087078	Mixed	2014	NA	NA	1.719e-08	21596	2606	18990	ILAE_Epilepsy-GG_Mixed_2014
	C	T	Autism spectrum disorder or schizophrenia	Anney RJL	28540026	Mixed	2017	NA	NA	1e-12	-	-	-	NHGRI-EBI_GWAS_Catalog
	C	T	Schizophrenia	PGC	25056061	Mixed	2014	0.06935	0.01019	1e-11	-	-	-	NHGRI-EBI_GWAS_Catalog
	C	T	Schizophrenia	Goes FS	26198764	European	2015	0.07257	0.01018	1e-12	-	-	-	NHGRI-EBI_GWAS_Catalog
	C	T	Frequency of tiredness or lethargy in last 2 weeks	Neale B	UKBB	European	2017	0.009686	0.002041	2.075e-06	327528	0	327528	Neale-B_UKBB_EUR_2017
	C	T	Impedance of leg left	Neale B	UKBB	European	2017	0.01523	0.002222	7.297e-12	331296	0	331296	Neale-B_UKBB_EUR_2017
	C	T	Impedance of leg right	Neale B	UKBB	European	2017	0.01556	0.002205	1.735e-12	331301	0	331301	Neale-B_UKBB_EUR_2017
	C	T	Impedance of whole body	Neale B	UKBB	European	2017	0.009619	0.001859	2.271e-07	331284	0	331284	Neale-B_UKBB_EUR_2017
	C	T	Irritability	Neale B	UKBB	European	2017	0.005462	0.00112	1.071e-06	322668	90282	232386	Neale-B_UKBB_EUR_2017
	C	T	Miserableness	Neale B	UKBB	European	2017	0.005495	0.001208	5.384e-06	331856	141755	190101	Neale-B_UKBB_EUR_2017
	C	T	Sleep duration	Neale B	UKBB	European	2017	0.0136	0.001883	5.083e-13	335410	0	335410	Neale-B_UKBB_EUR_2017
	C	T	Schizophrenia	PGC	25056061	Mixed	2014	0.0742	0.0106	2.543e-12	82315	35476	46839	PGC_Schizophrenia_Mixed_2014
rs1226412	T	C	Neuroticism score	Neale B	UKBB	European	2017	0.05965	0.01082	3.504e-08	274108	0	274108	Neale-B_UKBB_EUR_2017
rs9862324	C	T	Arm fat percentage left	Neale B	UKBB	European	2017	-0.01005	0.00197	3.386e-07	331198	0	331198	Neale-B_UKBB_EUR_2017
	C	T	Arm fat percentage right	Neale B	UKBB	European	2017	-0.009225	0.001979	3.147e-06	331249	0	331249	Neale-B_UKBB_EUR_2017
	C	T	Body fat percentage	Neale B	UKBB	European	2017	-0.008995	0.001995	6.546e-06	331117	0	331117	Neale-B_UKBB_EUR_2017
	C	T	Trunk fat percentage	Neale B	UKBB	European	2017	-0.01153	0.002392	1.42e-06	331113	0	331113	Neale-B_UKBB_EUR_2017
rs7430565	A	G	Height tails	GIANT	23563607	European	2013	-0.12	0.026	2.1e-06	16028	8011	8017	GIANT_Height-Tails_EUR_2013
	A	G	Height	GIANT	23754948	European	2013	-0.0208	0.004165	5.87e-07	133688	0	133688	GIANT_Height_EUR_2013
	A	G	Height	GIANT	25282103	European	2014	-0.019	0.003	4.7e-10	253184	0	253184	GIANT_Height_EUR_2014
	A	G	Arm fat percentage left	Neale B	UKBB	European	2017	0.009011	0.001865	1.359e-06	331198	0	331198	Neale-B_UKBB_EUR_2017
	A	G	Arm fat percentage right	Neale B	UKBB	European	2017	0.008548	0.001874	5.079e-06	331249	0	331249	Neale-B_UKBB_EUR_2017
	A	G	Body mass index	Neale B	UKBB	European	2017	0.01339	0.002437	3.933e-08	336107	0	336107	Neale-B_UKBB_EUR_2017
	A	G	Comparative height size at age 10	Neale B	UKBB	European	2017	-0.007473	0.001682	8.865e-06	332021	0	332021	Neale-B_UKBB_EUR_2017
	A	G	Diastolic blood pressure	Neale B	UKBB	European	2017	0.01105	0.002496	9.537e-06	317756	0	317756	Neale-B_UKBB_EUR_2017
	A	G	Forced expiratory volume in 1-second	Neale B	UKBB	European	2017	-0.01078	0.00211	3.272e-07	307638	0	307638	Neale-B_UKBB_EUR_2017
	A	G	Forced expiratory volume in 1-second, best measure	Neale B	UKBB	European	2017	-0.01182	0.002317	3.375e-07	255492	0	255492	Neale-B_UKBB_EUR_2017
	A	G	Forced vital capacity	Neale B	UKBB	European	2017	-0.01505	0.002	5.328e-14	307638	0	307638	Neale-B_UKBB_EUR_2017
	A	G	Forced vital capacity, best measure	Neale B	UKBB	European	2017	-0.01572	0.002194	7.723e-13	255492	0	255492	Neale-B_UKBB_EUR_2017
	A	G	Hand grip strength right	Neale B	UKBB	European	2017	-0.008055	0.00178	6.044e-06	335842	0	335842	Neale-B_UKBB_EUR_2017
	A	G	Height	Neale B	UKBB	European	2017	-0.01538	0.001751	1.606e-18	336474	0	336474	Neale-B_UKBB_EUR_2017
	A	G	Leg fat percentage left	Neale B	UKBB	European	2017	0.007863	0.001541	3.342e-07	331278	0	331278	Neale-B_UKBB_EUR_2017
	A	G	Leg fat percentage right	Neale B	UKBB	European	2017	0.007648	0.001561	9.553e-07	331296	0	331296	Neale-B_UKBB_EUR_2017
	A	G	Seen doctor for nerves, anxiety, tension or depression	Neale B	UKBB	European	2017	-0.005281	0.001163	5.597e-06	335108	115328	219780	Neale-B_UKBB_EUR_2017
	A	G	Sitting height	Neale B	UKBB	European	2017	-0.01226	0.001905	1.226e-10	336172	0	336172	Neale-B_UKBB_EUR_2017
rs34215985	C	G	Impedance of leg left	Neale B	UKBB	European	2017	0.01354	0.002754	8.814e-07	331296	0	331296	Neale-B_UKBB_EUR_2017
	C	G	Impedance of leg right	Neale B	UKBB	European	2017	0.01405	0.002733	2.759e-07	331301	0	331301	Neale-B_UKBB_EUR_2017
	C	G	Impedance of whole body	Neale B	UKBB	European	2017	0.01116	0.002304	1.271e-06	331284	0	331284	Neale-B_UKBB_EUR_2017
	C	G	Mineral and other dietary supplements: none of the above	Neale B	UKBB	European	2017	0.007018	0.001497	2.741e-06	336314	191371	144943	Neale-B_UKBB_EUR_2017
rs27732	A	G	Femoral neck bone mineral density	GEFOS	22504420	Mixed	2012	NA	NA	2.438e-06	32961	0	32961	GEFOS_FNBMD_Mixed_2012
	A	G	Age completed full time education	Neale B	UKBB	European	2017	0.01161	0.00249	3.142e-06	226899	0	226899	Neale-B_UKBB_EUR_2017
	A	G	Alcohol drinker status: never	Neale B	UKBB	European	2017	-0.001989	0.0004325	4.252e-06	336965	10432	326533	Neale-B_UKBB_EUR_2017
	A	G	Alcohol intake frequency	Neale B	UKBB	European	2017	-0.01932	0.003649	1.202e-07	336965	0	336965	Neale-B_UKBB_EUR_2017
	A	G	Arm fat percentage left	Neale B	UKBB	European	2017	0.009317	0.001888	8.073e-07	331198	0	331198	Neale-B_UKBB_EUR_2017
	A	G	Arm fat percentage right	Neale B	UKBB	European	2017	0.009178	0.001897	1.316e-06	331249	0	331249	Neale-B_UKBB_EUR_2017
	A	G	Average weekly fortified wine intake	Neale B	UKBB	European	2017	0.007595	0.001407	6.796e-08	241381	0	241381	Neale-B_UKBB_EUR_2017
	A	G	Body fat percentage	Neale B	UKBB	European	2017	0.009004	0.001913	2.508e-06	331117	0	331117	Neale-B_UKBB_EUR_2017
	A	G	Frequency of walking for pleasure in last 4 weeks	Neale B	UKBB	European	2017	-0.02039	0.00441	3.76e-06	240924	0	240924	Neale-B_UKBB_EUR_2017
	A	G	Job involves heavy manual or physical work	Neale B	UKBB	European	2017	-0.01609	0.002899	2.86e-08	190643	0	190643	Neale-B_UKBB_EUR_2017
	A	G	Job involves mainly walking or standing	Neale B	UKBB	European	2017	-0.02128	0.003685	7.703e-09	190606	0	190606	Neale-B_UKBB_EUR_2017
	A	G	Number of days or week of moderate physical activity 10+ minutes	Neale B	UKBB	European	2017	-0.02647	0.005971	9.306e-06	321309	0	321309	Neale-B_UKBB_EUR_2017
	A	G	Qualifications: A levels or as levels or equivalent	Neale B	UKBB	European	2017	0.007437	0.001121	3.255e-11	334070	91710	242360	Neale-B_UKBB_EUR_2017
	A	G	Qualifications: O levels or GCSEs or equivalent	Neale B	UKBB	European	2017	0.007619	0.001251	1.134e-09	334070	159730	174340	Neale-B_UKBB_EUR_2017
	A	G	Qualifications: college or university degree	Neale B	UKBB	European	2017	0.009146	0.001169	5.22e-15	334070	106305	227765	Neale-B_UKBB_EUR_2017
	A	G	Qualifications: none	Neale B	UKBB	European	2017	-0.007519	0.000948	2.177e-15	334070	57567	276503	Neale-B_UKBB_EUR_2017
	A	G	Qualifications: other professional qualifications	Neale B	UKBB	European	2017	0.006945	0.001142	1.202e-09	334070	97524	236546	Neale-B_UKBB_EUR_2017
	A	G	Sleeplessness or insomnia	Neale B	UKBB	European	2017	0.007921	0.001788	9.448e-06	336965	0	336965	Neale-B_UKBB_EUR_2017
	A	G	Time spent using computer	Neale B	UKBB	European	2017	0.01399	0.00221	2.474e-10	261987	0	261987	Neale-B_UKBB_EUR_2017
	A	G	Trunk fat mass	Neale B	UKBB	European	2017	0.01179	0.002512	2.673e-06	331093	0	331093	Neale-B_UKBB_EUR_2017
	A	G	Trunk fat percentage	Neale B	UKBB	European	2017	0.01316	0.002293	9.459e-09	331113	0	331113	Neale-B_UKBB_EUR_2017
	A	G	Years of educational attainment in females	SSGAC	27225129	European	2016	0.019	0.003	2.152e-08	181443	0	181443	SSGAC_EduYears-F_EUR_2016
	A	G	Years of educational attainment	SSGAC	27225129	European	2016	0.017	0.003	4.058e-11	328917	0	328917	SSGAC_EduYears_EUR_2016
rs2018142	C	A	Arm fat mass left	Neale B	UKBB	European	2017	0.01409	0.002381	3.31e-09	331164	0	331164	Neale-B_UKBB_EUR_2017
	C	A	Arm fat mass right	Neale B	UKBB	European	2017	0.0145	0.002381	1.121e-09	331226	0	331226	Neale-B_UKBB_EUR_2017
	C	A	Arm fat percentage left	Neale B	UKBB	European	2017	0.009723	0.001839	1.245e-07	331198	0	331198	Neale-B_UKBB_EUR_2017
	C	A	Arm fat percentage right	Neale B	UKBB	European	2017	0.009531	0.001848	2.493e-07	331249	0	331249	Neale-B_UKBB_EUR_2017
	C	A	Basal metabolic rate	Neale B	UKBB	European	2017	0.007169	0.001611	8.601e-06	331307	0	331307	Neale-B_UKBB_EUR_2017
	C	A	Body fat percentage	Neale B	UKBB	European	2017	0.01068	0.001863	9.751e-09	331117	0	331117	Neale-B_UKBB_EUR_2017
	C	A	Body mass index	Neale B	UKBB	European	2017	0.01389	0.002403	7.51e-09	336107	0	336107	Neale-B_UKBB_EUR_2017
	C	A	Hand grip strength left	Neale B	UKBB	European	2017	-0.00794	0.001752	5.858e-06	335821	0	335821	Neale-B_UKBB_EUR_2017
	C	A	Hand grip strength right	Neale B	UKBB	European	2017	-0.008486	0.001755	1.334e-06	335842	0	335842	Neale-B_UKBB_EUR_2017
	C	A	Hayfever, allergic rhinitis or eczema	Neale B	UKBB	European	2017	0.00477	0.001027	3.416e-06	336782	77891	258891	Neale-B_UKBB_EUR_2017
	C	A	Hip circumference	Neale B	UKBB	European	2017	0.01235	0.002406	2.845e-07	336601	0	336601	Neale-B_UKBB_EUR_2017
	C	A	Leg fat mass left	Neale B	UKBB	European	2017	0.01149	0.00192	2.172e-09	331275	0	331275	Neale-B_UKBB_EUR_2017
	C	A	Leg fat mass right	Neale B	UKBB	European	2017	0.01193	0.001942	8.288e-10	331293	0	331293	Neale-B_UKBB_EUR_2017
	C	A	Leg fat percentage left	Neale B	UKBB	European	2017	0.008378	0.001519	3.502e-08	331278	0	331278	Neale-B_UKBB_EUR_2017
	C	A	Leg fat percentage right	Neale B	UKBB	European	2017	0.008839	0.001539	9.246e-09	331296	0	331296	Neale-B_UKBB_EUR_2017
	C	A	Leg fat-free mass left	Neale B	UKBB	European	2017	0.007309	0.0016	4.922e-06	331258	0	331258	Neale-B_UKBB_EUR_2017
	C	A	Leg predicted mass left	Neale B	UKBB	European	2017	0.007171	0.001589	6.409e-06	331253	0	331253	Neale-B_UKBB_EUR_2017
	C	A	Long-standing illness, disability or infirmity	Neale B	UKBB	European	2017	0.005697	0.001153	7.744e-07	329663	107123	222540	Neale-B_UKBB_EUR_2017
	C	A	Morning or evening person	Neale B	UKBB	European	2017	-0.01057	0.002391	9.757e-06	301143	0	301143	Neale-B_UKBB_EUR_2017
	C	A	Nap during day	Neale B	UKBB	European	2017	0.008526	0.00144	3.236e-09	337074	0	337074	Neale-B_UKBB_EUR_2017
	C	A	No blood clot, bronchitis, emphysema, asthma, rhinitis, eczema or allergy diagnosed by doctor	Neale B	UKBB	European	2017	-0.006772	0.001138	2.687e-09	336782	228530	108252	Neale-B_UKBB_EUR_2017
	C	A	Seen doctor for nerves, anxiety, tension or depression	Neale B	UKBB	European	2017	0.006229	0.001147	5.577e-08	335108	115328	219780	Neale-B_UKBB_EUR_2017
	C	A	Sleeplessness or insomnia	Neale B	UKBB	European	2017	0.008516	0.001742	1.013e-06	336965	0	336965	Neale-B_UKBB_EUR_2017
	C	A	Sodium in urine	Neale B	UKBB	European	2017	0.01048	0.002366	9.496e-06	326831	0	326831	Neale-B_UKBB_EUR_2017
	C	A	Trunk fat mass	Neale B	UKBB	European	2017	0.01499	0.002446	8.809e-10	331093	0	331093	Neale-B_UKBB_EUR_2017
	C	A	Trunk fat percentage	Neale B	UKBB	European	2017	0.0128	0.002233	9.994e-09	331113	0	331113	Neale-B_UKBB_EUR_2017
	C	A	Waist circumference	Neale B	UKBB	European	2017	0.01269	0.002152	3.704e-09	336639	0	336639	Neale-B_UKBB_EUR_2017
	C	A	Weight	Neale B	UKBB	European	2017	0.01237	0.002123	5.59e-09	336227	0	336227	Neale-B_UKBB_EUR_2017
	C	A	Whole body fat mass	Neale B	UKBB	European	2017	0.0141	0.002371	2.688e-09	330762	0	330762	Neale-B_UKBB_EUR_2017
rs11135349	A	C	Body fat percentage	Neale B	UKBB	European	2017	0.008348	0.001866	7.67e-06	331117	0	331117	Neale-B_UKBB_EUR_2017
	A	C	Frequency of tenseness or restlessness in last 2 weeks	Neale B	UKBB	European	2017	-0.00682	0.001506	5.941e-06	325169	0	325169	Neale-B_UKBB_EUR_2017
	A	C	Guilty feelings	Neale B	UKBB	European	2017	-0.004946	0.001102	7.184e-06	328769	92945	235824	Neale-B_UKBB_EUR_2017
	A	C	Hip circumference	Neale B	UKBB	European	2017	0.01316	0.00241	4.692e-08	336601	0	336601	Neale-B_UKBB_EUR_2017
	A	C	Neuroticism score	Neale B	UKBB	European	2017	-0.03959	0.008704	5.416e-06	274108	0	274108	Neale-B_UKBB_EUR_2017
	A	C	Number of operations	Neale B	UKBB	European	2017	-0.009319	0.001907	1.027e-06	337159	0	337159	Neale-B_UKBB_EUR_2017
	A	C	Trunk fat mass	Neale B	UKBB	European	2017	0.01135	0.00245	3.611e-06	331093	0	331093	Neale-B_UKBB_EUR_2017
	A	C	Trunk fat percentage	Neale B	UKBB	European	2017	0.0113	0.002236	4.391e-07	331113	0	331113	Neale-B_UKBB_EUR_2017
	A	C	Waist circumference	Neale B	UKBB	European	2017	0.01093	0.002155	3.995e-07	336639	0	336639	Neale-B_UKBB_EUR_2017
	A	C	Whole body fat mass	Neale B	UKBB	European	2017	0.01056	0.002374	8.689e-06	330762	0	330762	Neale-B_UKBB_EUR_2017
	A	C	Worrier or anxious feelings	Neale B	UKBB	European	2017	-0.005912	0.001208	9.904e-07	328717	186559	142158	Neale-B_UKBB_EUR_2017
rs4869056	A	G	Current tobacco smoking	Neale B	UKBB	European	2017	-0.00841	0.001364	7.123e-10	337030	0	337030	Neale-B_UKBB_EUR_2017
	A	G	Ever smoked	Neale B	UKBB	European	2017	-0.006627	0.001228	6.753e-08	336067	202585	133482	Neale-B_UKBB_EUR_2017
	A	G	Frequency of depressed mood in last 2 weeks	Neale B	UKBB	European	2017	-0.00744	0.001546	1.503e-06	323267	0	323267	Neale-B_UKBB_EUR_2017
	A	G	Medication for pain relief, constipation, heartburn: aspirin	Neale B	UKBB	European	2017	-0.004167	0.000872	1.769e-06	333581	46946	286635	Neale-B_UKBB_EUR_2017
	A	G	Past tobacco smoking	Neale B	UKBB	European	2017	0.01933	0.00327	3.41e-09	310749	0	310749	Neale-B_UKBB_EUR_2017
	A	G	Smoking status: current	Neale B	UKBB	European	2017	-0.004972	0.0007577	5.312e-11	336024	33928	302096	Neale-B_UKBB_EUR_2017
	A	G	Time spent watching television	Neale B	UKBB	European	2017	-0.009735	0.00193	4.572e-07	319740	0	319740	Neale-B_UKBB_EUR_2017
	A	G	Treatment with aspirin	Neale B	UKBB	European	2017	-0.003983	0.0008488	2.692e-06	337159	45012	292147	Neale-B_UKBB_EUR_2017
rs12666117	A	G	Arm fat mass left	Neale B	UKBB	European	2017	0.0115	0.002399	1.627e-06	331164	0	331164	Neale-B_UKBB_EUR_2017
	A	G	Arm fat mass right	Neale B	UKBB	European	2017	0.01184	0.002398	7.9e-07	331226	0	331226	Neale-B_UKBB_EUR_2017
	A	G	Arm fat-free mass left	Neale B	UKBB	European	2017	0.007041	0.001556	6.039e-06	331159	0	331159	Neale-B_UKBB_EUR_2017
	A	G	Body mass index	Neale B	UKBB	European	2017	0.01213	0.002421	5.411e-07	336107	0	336107	Neale-B_UKBB_EUR_2017
	A	G	Fed-up feelings	Neale B	UKBB	European	2017	0.005586	0.001216	4.368e-06	330549	134124	196425	Neale-B_UKBB_EUR_2017
	A	G	Frequency of tiredness or lethargy in last 2 weeks	Neale B	UKBB	European	2017	0.01135	0.002049	3.02e-08	327528	0	327528	Neale-B_UKBB_EUR_2017
	A	G	Leg fat mass left	Neale B	UKBB	European	2017	0.009189	0.001934	2.028e-06	331275	0	331275	Neale-B_UKBB_EUR_2017
	A	G	Leg fat mass right	Neale B	UKBB	European	2017	0.009088	0.001957	3.411e-06	331293	0	331293	Neale-B_UKBB_EUR_2017
	A	G	Miserableness	Neale B	UKBB	European	2017	0.005838	0.001213	1.492e-06	331856	141755	190101	Neale-B_UKBB_EUR_2017
	A	G	Weight	Neale B	UKBB	European	2017	0.009591	0.002139	7.311e-06	336227	0	336227	Neale-B_UKBB_EUR_2017
rs10959913	G	T	Neuroticism	SSGAC	27089181	European	2016	-0.021	0.004	9.52e-08	170911	0	170911	SSGAC_Neuroticism_EUR_2016
	G	T	Neuroticism	SSGAC	29292387	European	2018	-0.014	0.002	3.81e-08	168105	0	168105	SSGAC_Neuroticism_EUR_2018
rs7029033	C	T	Sitting height	Neale B	UKBB	European	2017	-0.01664	0.003733	8.327e-06	336172	0	336172	Neale-B_UKBB_EUR_2017
	C	T	Weight	Neale B	UKBB	European	2017	-0.01918	0.004219	5.445e-06	336227	0	336227	Neale-B_UKBB_EUR_2017
rs61867293	C	T	Age at first live birth	Neale B	UKBB	European	2017	-0.02296	0.005006	4.502e-06	123846	0	123846	Neale-B_UKBB_EUR_2017
	C	T	Miserableness	Neale B	UKBB	European	2017	0.007295	0.001533	1.957e-06	331856	141755	190101	Neale-B_UKBB_EUR_2017
	C	T	Schizophrenia	PGC	25056061	Mixed	2014	0.0621	0.0136	4.967e-06	82315	35476	46839	PGC_Schizophrenia_Mixed_2014
	T	G	Body mass index	Akiyama M	28892062	East Asian	2017	-0.02149	0.003985	6.99e-08	173430	0	173430	Akiyama-M_BMI_EAS_2017
	T	G	Depressive symptoms	SSGAC	29292387	European	2018	0.017	0.002957	9e-09	-	-	-	NHGRI-EBI_GWAS_Catalog
	T	G	Depressive symptoms multi trait analysis	SSGAC	29292387	European	2018	0.0165	0.00262	3e-10	-	-	-	NHGRI-EBI_GWAS_Catalog
	T	G	Neuroticism	Luciano M	29255261	European	2017	7.353	1.001	2e-13	-	-	-	NHGRI-EBI_GWAS_Catalog
	T	G	Neuroticism multi trait analysis	SSGAC	29292387	European	2018	0.0196	0.00341	9e-09	-	-	-	NHGRI-EBI_GWAS_Catalog
	T	G	Cause of death: asthma, unspecified	Neale B	UKBB	European	2017	0.00296	0.0006649	8.622e-06	7637	9	7628	Neale-B_UKBB_EUR_2017
	T	G	Impedance of arm left	Neale B	UKBB	European	2017	0.00927	0.00204	5.518e-06	331292	0	331292	Neale-B_UKBB_EUR_2017
	T	G	Impedance of arm right	Neale B	UKBB	European	2017	0.009757	0.002031	1.563e-06	331279	0	331279	Neale-B_UKBB_EUR_2017
	T	G	Impedance of leg left	Neale B	UKBB	European	2017	0.01459	0.002634	3.06e-08	331296	0	331296	Neale-B_UKBB_EUR_2017
	T	G	Impedance of leg right	Neale B	UKBB	European	2017	0.01441	0.002614	3.521e-08	331301	0	331301	Neale-B_UKBB_EUR_2017
	T	G	Impedance of whole body	Neale B	UKBB	European	2017	0.01174	0.002203	9.728e-08	331284	0	331284	Neale-B_UKBB_EUR_2017
	T	G	Irritability	Neale B	UKBB	European	2017	0.007881	0.001327	2.883e-09	322668	90282	232386	Neale-B_UKBB_EUR_2017
	T	G	Nervous feelings	Neale B	UKBB	European	2017	0.006512	0.001243	1.598e-07	328725	77767	250958	Neale-B_UKBB_EUR_2017
	T	G	Neuroticism score	Neale B	UKBB	European	2017	0.06839	0.01034	3.706e-11	274108	0	274108	Neale-B_UKBB_EUR_2017
	T	G	Worrier or anxious feelings	Neale B	UKBB	European	2017	0.008569	0.001433	2.253e-09	328717	186559	142158	Neale-B_UKBB_EUR_2017
	T	G	Depressive symptoms	SSGAC	29292387	European	2018	0.01	0.002	1.13e-08	354862	0	354862	SSGAC_DS_EUR_2018
rs4074723	A	C	Pain type experienced in last month: knee pain	Neale B	UKBB	European	2017	-0.00496	0.001015	1.023e-06	336650	71561	265089	Neale-B_UKBB_EUR_2017
	A	C	Self-reported prolapsed disc or slipped disc	Neale B	UKBB	European	2017	-0.001597	0.0003181	5.134e-07	337159	5644	331515	Neale-B_UKBB_EUR_2017
	A	C	Depressive symptoms	SSGAC	29292387	European	2018	-0.008	0.002	1.55e-06	354862	0	354862	SSGAC_DS_EUR_2018
rs12552	G	A	Intelligence multi trait analysis	Hill WD	29326435	Mixed	2018	-0.01627	0.002937	3e-08	-	-	-	NHGRI-EBI_GWAS_Catalog
	G	A	Fluid intelligence score	Neale B	UKBB	European	2017	-0.04064	0.009107	8.101e-06	108818	0	108818	Neale-B_UKBB_EUR_2017
	G	A	Health satisfaction	Neale B	UKBB	European	2017	-0.01781	0.003732	1.808e-06	110964	0	110964	Neale-B_UKBB_EUR_2017
	G	A	Hearing difficulty or problems	Neale B	UKBB	European	2017	-0.004998	0.001099	5.425e-06	323978	84839	239139	Neale-B_UKBB_EUR_2017
	G	A	Hip circumference	Neale B	UKBB	European	2017	-0.01105	0.002434	5.659e-06	336601	0	336601	Neale-B_UKBB_EUR_2017
	G	A	Impedance of leg right	Neale B	UKBB	European	2017	0.009846	0.002223	9.501e-06	331301	0	331301	Neale-B_UKBB_EUR_2017
	G	A	Leg fat-free mass right	Neale B	UKBB	European	2017	-0.007205	0.001618	8.409e-06	331285	0	331285	Neale-B_UKBB_EUR_2017
	G	A	Leg predicted mass right	Neale B	UKBB	European	2017	-0.007169	0.001607	8.154e-06	331285	0	331285	Neale-B_UKBB_EUR_2017
	G	A	Number of self-reported non-cancer illnesses	Neale B	UKBB	European	2017	-0.009626	0.00203	2.118e-06	337159	0	337159	Neale-B_UKBB_EUR_2017
	G	A	Pain type experienced in last month: none of the above	Neale B	UKBB	European	2017	0.005593	0.001211	3.828e-06	336650	136199	200451	Neale-B_UKBB_EUR_2017
	G	A	Sleeplessness or insomnia	Neale B	UKBB	European	2017	-0.009944	0.001761	1.653e-08	336965	0	336965	Neale-B_UKBB_EUR_2017
	G	A	Waist circumference	Neale B	UKBB	European	2017	-0.01028	0.002176	2.338e-06	336639	0	336639	Neale-B_UKBB_EUR_2017
rs4904738	C	T	Alcohol usually taken with meals	Neale B	UKBB	European	2017	-0.007026	0.001572	7.798e-06	172454	116941	55513	Neale-B_UKBB_EUR_2017
	C	T	Morning or evening person	Neale B	UKBB	European	2017	0.01149	0.002421	2.074e-06	301143	0	301143	Neale-B_UKBB_EUR_2017
rs3742786	G	A	Body fat percentage	Neale B	UKBB	European	2017	-0.009263	0.001864	6.705e-07	331117	0	331117	Neale-B_UKBB_EUR_2017
	G	A	Fed-up feelings	Neale B	UKBB	European	2017	-0.006249	0.001208	2.318e-07	330549	134124	196425	Neale-B_UKBB_EUR_2017
	G	A	Guilty feelings	Neale B	UKBB	European	2017	-0.005882	0.001101	9.236e-08	328769	92945	235824	Neale-B_UKBB_EUR_2017
	G	A	Hand grip strength left	Neale B	UKBB	European	2017	-0.008454	0.001753	1.418e-06	335821	0	335821	Neale-B_UKBB_EUR_2017
	G	A	Height	Neale B	UKBB	European	2017	0.008841	0.001727	3.095e-07	336474	0	336474	Neale-B_UKBB_EUR_2017
	G	A	Leg fat percentage left	Neale B	UKBB	European	2017	-0.007727	0.00152	3.705e-07	331278	0	331278	Neale-B_UKBB_EUR_2017
	G	A	Leg fat percentage right	Neale B	UKBB	European	2017	-0.007841	0.00154	3.53e-07	331296	0	331296	Neale-B_UKBB_EUR_2017
	G	A	Medication for pain relief, constipation, heartburn: none of the above	Neale B	UKBB	European	2017	0.005832	0.001217	1.665e-06	333581	184936	148645	Neale-B_UKBB_EUR_2017
	G	A	Nervous feelings	Neale B	UKBB	European	2017	-0.006149	0.001046	4.109e-09	328725	77767	250958	Neale-B_UKBB_EUR_2017
	G	A	Neuroticism score	Neale B	UKBB	European	2017	-0.05474	0.008705	3.2e-10	274108	0	274108	Neale-B_UKBB_EUR_2017
	G	A	Number of treatments or medications taken	Neale B	UKBB	European	2017	-0.01164	0.00195	2.351e-09	337159	0	337159	Neale-B_UKBB_EUR_2017
	G	A	Taking other prescription medications	Neale B	UKBB	European	2017	-0.006562	0.001218	7.138e-08	336330	158113	178217	Neale-B_UKBB_EUR_2017
	G	A	Trunk fat percentage	Neale B	UKBB	European	2017	-0.01043	0.002234	3.052e-06	331113	0	331113	Neale-B_UKBB_EUR_2017
	G	A	Trunk fat-free mass	Neale B	UKBB	European	2017	0.006817	0.001531	8.51e-06	331030	0	331030	Neale-B_UKBB_EUR_2017
	G	A	Trunk predicted mass	Neale B	UKBB	European	2017	0.006791	0.001526	8.62e-06	330995	0	330995	Neale-B_UKBB_EUR_2017
	G	A	Worrier or anxious feelings	Neale B	UKBB	European	2017	-0.007565	0.001207	3.642e-10	328717	186559	142158	Neale-B_UKBB_EUR_2017
rs10149470	A	G	Mean corpuscular volume	Astle W	27863252	European	2016	0.01597	0.003532	6.174e-06	173480	0	173480	Astle-W_Blood-Cell-Traits_EUR_2016
	A	G	Monocyte count	Astle W	27863252	European	2016	-0.02659	0.003574	1.011e-13	173480	0	173480	Astle-W_Blood-Cell-Traits_EUR_2016
	A	G	Red blood cell count	Astle W	27863252	European	2016	-0.01593	0.003559	7.582e-06	173480	0	173480	Astle-W_Blood-Cell-Traits_EUR_2016
	A	G	White blood cell count	Astle W	27863252	European	2016	-0.0178	0.003586	6.97e-07	173480	0	173480	Astle-W_Blood-Cell-Traits_EUR_2016
	A	G	Height	GIANT	25282103	European	2014	0.018	0.0032	8e-09	249266	0	249266	GIANT_Height_EUR_2014
	A	G	Cognitive ability	Lam M	29186694	European	2017	NA	NA	3e-09	-	-	-	NHGRI-EBI_GWAS_Catalog
	A	G	Cognitive ability multi trait analysis	Lam M	29186694	European	2017	NA	NA	2e-09	-	-	-	NHGRI-EBI_GWAS_Catalog
	A	G	Intelligence multi trait analysis	Hill WD	29326435	Mixed	2018	0.01968	0.002994	5e-11	-	-	-	NHGRI-EBI_GWAS_Catalog
	A	G	Arm fat-free mass right	Neale B	UKBB	European	2017	0.007998	0.001517	1.341e-07	331221	0	331221	Neale-B_UKBB_EUR_2017
	A	G	Arm predicted mass left	Neale B	UKBB	European	2017	0.006948	0.001542	6.59e-06	331146	0	331146	Neale-B_UKBB_EUR_2017
	A	G	Arm predicted mass right	Neale B	UKBB	European	2017	0.007501	0.001511	6.925e-07	331216	0	331216	Neale-B_UKBB_EUR_2017
	A	G	Basal metabolic rate	Neale B	UKBB	European	2017	0.007745	0.001614	1.597e-06	331307	0	331307	Neale-B_UKBB_EUR_2017
	A	G	Comparative height size at age 10	Neale B	UKBB	European	2017	0.01079	0.001661	8.217e-11	332021	0	332021	Neale-B_UKBB_EUR_2017
	A	G	Fluid intelligence score	Neale B	UKBB	European	2017	-0.04532	0.009021	5.068e-07	108818	0	108818	Neale-B_UKBB_EUR_2017
	A	G	Height	Neale B	UKBB	European	2017	0.0134	0.001729	9.124e-15	336474	0	336474	Neale-B_UKBB_EUR_2017
	A	G	Leg fat-free mass left	Neale B	UKBB	European	2017	0.007274	0.001603	5.669e-06	331258	0	331258	Neale-B_UKBB_EUR_2017
	A	G	Leg fat-free mass right	Neale B	UKBB	European	2017	0.007954	0.001602	6.896e-07	331285	0	331285	Neale-B_UKBB_EUR_2017
	A	G	Leg predicted mass left	Neale B	UKBB	European	2017	0.007332	0.001592	4.104e-06	331253	0	331253	Neale-B_UKBB_EUR_2017
	A	G	Leg predicted mass right	Neale B	UKBB	European	2017	0.007936	0.001592	6.17e-07	331285	0	331285	Neale-B_UKBB_EUR_2017
	A	G	Trunk fat-free mass	Neale B	UKBB	European	2017	0.008511	0.001533	2.837e-08	331030	0	331030	Neale-B_UKBB_EUR_2017
	A	G	Trunk predicted mass	Neale B	UKBB	European	2017	0.008458	0.001528	3.114e-08	330995	0	330995	Neale-B_UKBB_EUR_2017
	A	G	Whole body fat-free mass	Neale B	UKBB	European	2017	0.008377	0.001539	5.269e-08	331291	0	331291	Neale-B_UKBB_EUR_2017
	A	G	Whole body water mass	Neale B	UKBB	European	2017	0.008403	0.001541	5.011e-08	331315	0	331315	Neale-B_UKBB_EUR_2017
	A	G	Intelligence	Sniekers S	28530673	European	2017	-0.02839	0.005512	2.595e-07	78308	0	78308	Sniekers-S_Intelligence_EUR_2017
rs8063603	A	G	Depressive symptoms	SSGAC	29292387	European	2018	-0.0161	0.002611	7e-10	-	-	-	NHGRI-EBI_GWAS_Catalog
	A	G	Neuroticism	Luciano M	29255261	European	2017	4.497	1.001	7e-06	-	-	-	NHGRI-EBI_GWAS_Catalog
	A	G	Frequency of tenseness or restlessness in last 2 weeks	Neale B	UKBB	European	2017	-0.00722	0.001625	8.842e-06	325169	0	325169	Neale-B_UKBB_EUR_2017
	A	G	Neuroticism score	Neale B	UKBB	European	2017	-0.04592	0.009397	1.022e-06	274108	0	274108	Neale-B_UKBB_EUR_2017
	A	G	Suffer from nerves	Neale B	UKBB	European	2017	-0.004953	0.001099	6.563e-06	325248	69352	255896	Neale-B_UKBB_EUR_2017
	A	G	Depressive symptoms	SSGAC	29292387	European	2018	-0.011	0.002	8.43e-10	354862	0	354862	SSGAC_DS_EUR_2018
rs7198928	C	T	Guilty feelings	Neale B	UKBB	European	2017	-0.005255	0.001139	3.975e-06	328769	92945	235824	Neale-B_UKBB_EUR_2017
	C	T	Leg fat percentage left	Neale B	UKBB	European	2017	0.007726	0.001573	9.04e-07	331278	0	331278	Neale-B_UKBB_EUR_2017
	C	T	Leg fat percentage right	Neale B	UKBB	European	2017	0.008373	0.001593	1.479e-07	331296	0	331296	Neale-B_UKBB_EUR_2017
	C	T	Nervous feelings	Neale B	UKBB	European	2017	-0.005567	0.001082	2.683e-07	328725	77767	250958	Neale-B_UKBB_EUR_2017
	C	T	Neuroticism score	Neale B	UKBB	European	2017	-0.0494	0.009004	4.094e-08	274108	0	274108	Neale-B_UKBB_EUR_2017
	C	T	Pulse rate	Neale B	UKBB	European	2017	0.01198	0.002592	3.803e-06	317756	0	317756	Neale-B_UKBB_EUR_2017
	C	T	Qualifications: college or university degree	Neale B	UKBB	European	2017	-0.005803	0.001179	8.627e-07	334070	106305	227765	Neale-B_UKBB_EUR_2017
	C	T	Qualifications: none	Neale B	UKBB	European	2017	0.004239	0.0009562	9.285e-06	334070	57567	276503	Neale-B_UKBB_EUR_2017
	C	T	Qualifications: other professional qualifications	Neale B	UKBB	European	2017	-0.005588	0.001152	1.233e-06	334070	97524	236546	Neale-B_UKBB_EUR_2017
	C	T	Worrier or anxious feelings	Neale B	UKBB	European	2017	-0.007759	0.001249	5.183e-10	328717	186559	142158	Neale-B_UKBB_EUR_2017
	C	T	Worry too long after embarrassment	Neale B	UKBB	European	2017	-0.007617	0.001273	2.202e-09	323766	154615	169151	Neale-B_UKBB_EUR_2017
rs7200826	C	T	Fed-up feelings	Neale B	UKBB	European	2017	-0.006559	0.001382	2.085e-06	330549	134124	196425	Neale-B_UKBB_EUR_2017
rs17727765	C	T	Mean corpuscular hemoglobin concentration	Astle W	27863252	European	2016	0.03274	0.006432	3.584e-07	173480	0	173480	Astle-W_Blood-Cell-Traits_EUR_2016
	C	T	Red cell distribution width	Astle W	27863252	European	2016	-0.0305	0.006573	3.463e-06	173480	0	173480	Astle-W_Blood-Cell-Traits_EUR_2016
rs62099069	A	T	Depressive symptoms	SSGAC	29292387	European	2018	-0.008	0.002	3.33e-06	354862	0	354862	SSGAC_DS_EUR_2018
rs11663393	A	G	Depressive symptoms	SSGAC	29292387	European	2018	-0.0139	0.00239	6e-09	-	-	-	NHGRI-EBI_GWAS_Catalog
	A	G	Alcohol intake frequency	Neale B	UKBB	European	2017	0.01639	0.003567	4.311e-06	336965	0	336965	Neale-B_UKBB_EUR_2017
	A	G	Fed-up feelings	Neale B	UKBB	European	2017	0.00715	0.001212	3.608e-09	330549	134124	196425	Neale-B_UKBB_EUR_2017
	A	G	Frequency of depressed mood in last 2 weeks	Neale B	UKBB	European	2017	0.01006	0.001503	2.171e-11	323267	0	323267	Neale-B_UKBB_EUR_2017
	A	G	Frequency of tenseness or restlessness in last 2 weeks	Neale B	UKBB	European	2017	0.006774	0.001509	7.151e-06	325169	0	325169	Neale-B_UKBB_EUR_2017
	A	G	Frequency of tiredness or lethargy in last 2 weeks	Neale B	UKBB	European	2017	0.0124	0.00204	1.236e-09	327528	0	327528	Neale-B_UKBB_EUR_2017
	A	G	Frequency of unenthusiasm or disinterest in last 2 weeks	Neale B	UKBB	European	2017	0.01039	0.001468	1.435e-12	326730	0	326730	Neale-B_UKBB_EUR_2017
	A	G	Long-standing illness, disability or infirmity	Neale B	UKBB	European	2017	0.005668	0.001157	9.56e-07	329663	107123	222540	Neale-B_UKBB_EUR_2017
	A	G	Miserableness	Neale B	UKBB	European	2017	0.006658	0.001208	3.585e-08	331856	141755	190101	Neale-B_UKBB_EUR_2017
	A	G	Mood swings	Neale B	UKBB	European	2017	0.007126	0.00123	6.867e-09	329428	148601	180827	Neale-B_UKBB_EUR_2017
	A	G	Neuroticism score	Neale B	UKBB	European	2017	0.05041	0.008728	7.702e-09	274108	0	274108	Neale-B_UKBB_EUR_2017
	A	G	Qualifications: none	Neale B	UKBB	European	2017	0.004275	0.0009269	3.98e-06	334070	57567	276503	Neale-B_UKBB_EUR_2017
	A	G	Seen a psychiatrist for nerves, anxiety, tension or depression	Neale B	UKBB	European	2017	0.004026	0.0007761	2.126e-07	335888	38008	297880	Neale-B_UKBB_EUR_2017
	A	G	Sitting height	Neale B	UKBB	European	2017	0.01384	0.001885	2.082e-13	336172	0	336172	Neale-B_UKBB_EUR_2017
	A	G	Tense or highly strung	Neale B	UKBB	European	2017	0.004606	0.0009337	8.101e-07	327232	56012	271220	Neale-B_UKBB_EUR_2017
	A	G	Depressive symptoms	SSGAC	29292387	European	2018	0.01	0.002	7.43e-09	354862	0	354862	SSGAC_DS_EUR_2018
	A	G	Neuroticism	SSGAC	29292387	European	2018	0.011	0.003	9.76e-06	168105	0	168105	SSGAC_Neuroticism_EUR_2018
rs1833288	A	G	Arm fat mass left	Neale B	UKBB	European	2017	-0.01325	0.002691	8.443e-07	331164	0	331164	Neale-B_UKBB_EUR_2017
	A	G	Arm fat mass right	Neale B	UKBB	European	2017	-0.01269	0.00269	2.384e-06	331226	0	331226	Neale-B_UKBB_EUR_2017
	A	G	Arm fat-free mass left	Neale B	UKBB	European	2017	-0.009019	0.001745	2.375e-07	331159	0	331159	Neale-B_UKBB_EUR_2017
	A	G	Arm fat-free mass right	Neale B	UKBB	European	2017	-0.009556	0.001711	2.324e-08	331221	0	331221	Neale-B_UKBB_EUR_2017
	A	G	Arm predicted mass left	Neale B	UKBB	European	2017	-0.008916	0.001739	2.938e-07	331146	0	331146	Neale-B_UKBB_EUR_2017
	A	G	Arm predicted mass right	Neale B	UKBB	European	2017	-0.008824	0.001705	2.266e-07	331216	0	331216	Neale-B_UKBB_EUR_2017
	A	G	Basal metabolic rate	Neale B	UKBB	European	2017	-0.009963	0.00182	4.421e-08	331307	0	331307	Neale-B_UKBB_EUR_2017
	A	G	Body mass index	Neale B	UKBB	European	2017	-0.01346	0.002716	7.249e-07	336107	0	336107	Neale-B_UKBB_EUR_2017
	A	G	Comparative body size at age 10	Neale B	UKBB	European	2017	-0.009766	0.001879	2.005e-07	331693	0	331693	Neale-B_UKBB_EUR_2017
	A	G	Hip circumference	Neale B	UKBB	European	2017	-0.01503	0.002719	3.26e-08	336601	0	336601	Neale-B_UKBB_EUR_2017
	A	G	Leg fat mass left	Neale B	UKBB	European	2017	-0.01015	0.00217	2.884e-06	331275	0	331275	Neale-B_UKBB_EUR_2017
	A	G	Leg fat mass right	Neale B	UKBB	European	2017	-0.01025	0.002195	3.007e-06	331293	0	331293	Neale-B_UKBB_EUR_2017
	A	G	Leg fat-free mass left	Neale B	UKBB	European	2017	-0.009789	0.001808	6.131e-08	331258	0	331258	Neale-B_UKBB_EUR_2017
	A	G	Leg fat-free mass right	Neale B	UKBB	European	2017	-0.008924	0.001807	7.88e-07	331285	0	331285	Neale-B_UKBB_EUR_2017
	A	G	Leg predicted mass left	Neale B	UKBB	European	2017	-0.009671	0.001796	7.19e-08	331253	0	331253	Neale-B_UKBB_EUR_2017
	A	G	Leg predicted mass right	Neale B	UKBB	European	2017	-0.0088	0.001795	9.509e-07	331285	0	331285	Neale-B_UKBB_EUR_2017
	A	G	Trunk fat-free mass	Neale B	UKBB	European	2017	-0.008542	0.001729	7.823e-07	331030	0	331030	Neale-B_UKBB_EUR_2017
	A	G	Trunk predicted mass	Neale B	UKBB	European	2017	-0.008535	0.001724	7.368e-07	330995	0	330995	Neale-B_UKBB_EUR_2017
	A	G	Weight	Neale B	UKBB	European	2017	-0.01275	0.002399	1.073e-07	336227	0	336227	Neale-B_UKBB_EUR_2017
	A	G	Whole body fat mass	Neale B	UKBB	European	2017	-0.01208	0.002678	6.473e-06	330762	0	330762	Neale-B_UKBB_EUR_2017
	A	G	Whole body fat-free mass	Neale B	UKBB	European	2017	-0.009024	0.001736	2.013e-07	331291	0	331291	Neale-B_UKBB_EUR_2017
	A	G	Whole body water mass	Neale B	UKBB	European	2017	-0.009145	0.001739	1.439e-07	331315	0	331315	Neale-B_UKBB_EUR_2017
rs12958048	A	G	Comparative height size at age 10	Neale B	UKBB	European	2017	0.01067	0.001759	1.325e-09	332021	0	332021	Neale-B_UKBB_EUR_2017
	A	G	Height	Neale B	UKBB	European	2017	0.008483	0.001831	3.608e-06	336474	0	336474	Neale-B_UKBB_EUR_2017
	A	G	Irritability	Neale B	UKBB	European	2017	0.007188	0.001184	1.271e-09	322668	90282	232386	Neale-B_UKBB_EUR_2017
	A	G	Neuroticism score	Neale B	UKBB	European	2017	0.0553	0.009222	2.02e-09	274108	0	274108	Neale-B_UKBB_EUR_2017
	A	G	Seen doctor for nerves, anxiety, tension or depression	Neale B	UKBB	European	2017	0.007166	0.001216	3.808e-09	335108	115328	219780	Neale-B_UKBB_EUR_2017
	A	G	Sleeplessness or insomnia	Neale B	UKBB	European	2017	0.00835	0.001847	6.17e-06	336965	0	336965	Neale-B_UKBB_EUR_2017
	A	G	Worrier or anxious feelings	Neale B	UKBB	European	2017	0.006651	0.001279	1.987e-07	328717	186559	142158	Neale-B_UKBB_EUR_2017
	A	G	Depressive symptoms	SSGAC	29292387	European	2018	0.008	0.002	5.17e-07	354862	0	354862	SSGAC_DS_EUR_2018

## Sheet: Table S5
Table S5 Details of depression (P<5E-8) predicting SNPs with cytokines
Explorous	Outcome	SNP	Effect allele(explorous)	Other allele(explorous)	Effect allele(outcome)	Other allele(outcome)	Beta(explorous)	Beta(outcome)	SE(explorous)	SE(outcome)	P-value(explorous)	P-value(outcome)	N	R2	F	F All
MDD	Eotaxin	rs1432639	A	C	A	C	0.0481042	0.0026	0.0091	0.0164	1.269e-07	0.8759	142646	0.000195857	27.9433	12.9194
MDD	Eotaxin	rs4261101	A	G	A	G	-0.0208968	-0.0052	0.0093	0.0172	0.02469	0.7469	142646	3.53932e-05	5.04881	12.9194
MDD	Eotaxin	rs11682175	T	C	T	C	-0.019295	0.0087	0.0089	0.016	0.03108	0.5772	142646	3.29484e-05	4.70004	12.9194
MDD	Eotaxin	rs1226412	T	C	T	C	0.0263985	0.0316	0.0112	0.0183	0.01791	0.08512	142646	3.89444e-05	5.5554	12.9194
MDD	Eotaxin	rs9862324	T	C	T	C	-0.0221025	0.0414	0.0094	0.0166	0.0186	0.01295	142646	3.87569e-05	5.52866	12.9194
MDD	Eotaxin	rs7430565	A	G	A	G	-0.0262002	-0.0004	0.009	0.0157	0.003602	0.9809	142646	5.94074e-05	8.47461	12.9194
MDD	Eotaxin	rs34215985	C	G	C	G	-0.055703	0.007	0.0111	0.0202	4.862e-07	0.7287	142646	0.000176512	25.1829	12.9194
MDD	Eotaxin	rs27732	A	G	A	G	0.0295005	-0.0006	0.0091	0.0162	0.001238	0.97	142646	7.36692e-05	10.5092	12.9194
MDD	Eotaxin	rs2018142	A	C	A	C	-0.0456042	0.0105	0.0089	0.0159	2.901e-07	0.5096	142646	0.000184031	26.2558	12.9194
MDD	Eotaxin	rs4869056	A	G	A	G	-0.0305004	-0.0082	0.0092	0.0167	0.0009351	0.6196	142646	7.70449e-05	10.9908	12.9194
MDD	Eotaxin	rs10950398	A	G	A	G	0.0244975	0.0068	0.0093	0.0165	0.008558	0.6793	135581	5.11747e-05	6.93857	12.2794
MDD	Eotaxin	rs12666117	A	G	A	G	0.0199007	0.0088	0.009	0.0157	0.02688	0.5744	142646	3.42748e-05	4.88927	12.9194
MDD	Eotaxin	rs1354115	A	C	A	C	0.0189984	-0.013	0.0092	0.0163	0.03905	0.4355	142646	2.98941e-05	4.26434	12.9194
MDD	Eotaxin	rs10959913	T	G	T	G	0.0406044	-0.0295	0.0108	0.0202	0.0001625	0.1503	135581	0.000104245	14.1349	12.2794
MDD	Eotaxin	rs7856424	T	C	T	C	-0.0478046	-0.0098	0.0099	0.0169	1.35e-06	0.5609	142646	0.000163433	23.3165	12.9194
MDD	Eotaxin	rs61867293	T	C	T	C	-0.0442027	0.01	0.0111	0.0189	6.403e-05	0.597	142646	0.000111159	15.8579	12.9194
MDD	Eotaxin	rs1806153	T	G	T	G	0.0327963	0.0035	0.011	0.0187	0.002953	0.852	142646	6.23128e-05	8.8891	12.9194
MDD	Eotaxin	rs4074723	A	C	A	C	-0.0289964	0.025	0.0091	0.0169	0.001351	0.1466	142646	7.11727e-05	10.1531	12.9194
MDD	Eotaxin	rs12552	A	G	A	G	0.0425996	-0.0007	0.009	0.016	2.193e-06	0.9573	142646	0.000157036	22.4037	12.9194
MDD	Eotaxin	rs4904738	T	C	T	C	-0.0473956	-0.02	0.009	0.0161	1.453e-07	0.2142	142646	0.000194378	27.7323	12.9194
MDD	Eotaxin	rs915057	A	G	A	G	-0.0358034	-0.023	0.009	0.016	7.451e-05	0.1523	142646	0.000110931	15.8255	12.9194
MDD	Eotaxin	rs3742786	A	G	A	G	0.0263011	0.0141	0.0089	0.0165	0.003194	0.396	142646	6.12182e-05	8.73295	12.9194
MDD	Eotaxin	rs10149470	A	G	A	G	-0.0319965	0.027	0.0092	0.0159	0.0004915	0.08995	142646	8.47875e-05	12.0955	12.9194
MDD	Eotaxin	rs8025231	A	C	A	C	-0.0243029	-0.0007	0.0089	0.0157	0.006426	0.9626	142646	5.22703e-05	7.45644	12.9194
MDD	Eotaxin	rs8063603	A	G	A	G	-0.0316042	0.0165	0.0096	0.0164	0.0009933	0.3092	142646	7.59721e-05	10.8378	12.9194
MDD	Eotaxin	rs7200826	T	C	T	C	0.0350003	-0.007	0.0102	0.0165	0.0005777	0.6687	142646	8.25367e-05	11.7743	12.9194
MDD	Eotaxin	rs17727765	T	C	T	C	-0.0559039	-0.0087	0.0167	0.0253	0.0008014	0.7468	142646	7.85521e-05	11.2059	12.9194
MDD	Eotaxin	rs62099069	A	T	A	T	-0.0235962	-0.0004	0.0091	0.0164	0.009523	0.982	142646	4.71326e-05	6.72351	12.9194
MDD	Eotaxin	rs11663393	A	G	A	G	0.0317021	0.018	0.009	0.016	0.0004281	0.2628	142646	8.6975e-05	12.4075	12.9194
MDD	Eotaxin	rs12958048	A	G	A	G	0.042197	-0.0119	0.0095	0.0183	9.137e-06	0.5027	142646	0.000138292	19.7293	12.9194
MDD	bFGF	rs1432639	A	C	A	C	0.0481042	-0.0096	0.0091	0.0171	1.269e-07	0.5767	142646	0.000195857	27.9433	12.9194
MDD	bFGF	rs4261101	A	G	A	G	-0.0208968	-0.0156	0.0093	0.0178	0.02469	0.3918	142646	3.53932e-05	5.04881	12.9194
MDD	bFGF	rs11682175	T	C	T	C	-0.019295	0.0056	0.0089	0.0167	0.03108	0.7333	142646	3.29484e-05	4.70004	12.9194
MDD	bFGF	rs1226412	T	C	T	C	0.0263985	-0.0237	0.0112	0.019	0.01791	0.21	142646	3.89444e-05	5.5554	12.9194
MDD	bFGF	rs9862324	T	C	T	C	-0.0221025	0.003	0.0094	0.0171	0.0186	0.8558	142646	3.87569e-05	5.52866	12.9194
MDD	bFGF	rs7430565	A	G	A	G	-0.0262002	-0.0105	0.009	0.0163	0.003602	0.5233	142646	5.94074e-05	8.47461	12.9194
MDD	bFGF	rs34215985	C	G	C	G	-0.055703	-0.026	0.0111	0.0209	4.862e-07	0.2138	142646	0.000176512	25.1829	12.9194
MDD	bFGF	rs27732	A	G	A	G	0.0295005	0.0016	0.0091	0.0168	0.001238	0.9228	142646	7.36692e-05	10.5092	12.9194
MDD	bFGF	rs2018142	A	C	A	C	-0.0456042	0.009	0.0089	0.0165	2.901e-07	0.5848	142646	0.000184031	26.2558	12.9194
MDD	bFGF	rs4869056	A	G	A	G	-0.0305004	0.0001	0.0092	0.0173	0.0009351	0.9826	142646	7.70449e-05	10.9908	12.9194
MDD	bFGF	rs10950398	A	G	A	G	0.0244975	0.0035	0.0093	0.0171	0.008558	0.8432	135581	5.11747e-05	6.93857	12.2794
MDD	bFGF	rs12666117	A	G	A	G	0.0199007	0.0406	0.009	0.0163	0.02688	0.01269	142646	3.42748e-05	4.88927	12.9194
MDD	bFGF	rs1354115	A	C	A	C	0.0189984	0.0274	0.0092	0.0169	0.03905	0.105	142646	2.98941e-05	4.26434	12.9194
MDD	bFGF	rs10959913	T	G	T	G	0.0406044	-0.0203	0.0108	0.0209	0.0001625	0.3441	135581	0.000104245	14.1349	12.2794
MDD	bFGF	rs7856424	T	C	T	C	-0.0478046	0.0127	0.0099	0.0174	1.35e-06	0.4723	142646	0.000163433	23.3165	12.9194
MDD	bFGF	rs61867293	T	C	T	C	-0.0442027	0.0087	0.0111	0.0196	6.403e-05	0.6535	142646	0.000111159	15.8579	12.9194
MDD	bFGF	rs1806153	T	G	T	G	0.0327963	-0.0078	0.011	0.0193	0.002953	0.6877	142646	6.23128e-05	8.8891	12.9194
MDD	bFGF	rs4074723	A	C	A	C	-0.0289964	0.0288	0.0091	0.0176	0.001351	0.1055	142646	7.11727e-05	10.1531	12.9194
MDD	bFGF	rs12552	A	G	A	G	0.0425996	0.0044	0.009	0.0166	2.193e-06	0.7801	142646	0.000157036	22.4037	12.9194
MDD	bFGF	rs4904738	T	C	T	C	-0.0473956	-0.0112	0.009	0.0166	1.453e-07	0.5015	142646	0.000194378	27.7323	12.9194
MDD	bFGF	rs915057	A	G	A	G	-0.0358034	-0.0031	0.009	0.0167	7.451e-05	0.8537	142646	0.000110931	15.8255	12.9194
MDD	bFGF	rs3742786	A	G	A	G	0.0263011	0.0128	0.0089	0.0171	0.003194	0.4555	142646	6.12182e-05	8.73295	12.9194
MDD	bFGF	rs10149470	A	G	A	G	-0.0319965	0.0192	0.0092	0.0164	0.0004915	0.2433	142646	8.47875e-05	12.0955	12.9194
MDD	bFGF	rs8025231	A	C	A	C	-0.0243029	0.001	0.0089	0.0163	0.006426	0.957	142646	5.22703e-05	7.45644	12.9194
MDD	bFGF	rs8063603	A	G	A	G	-0.0316042	-0.006	0.0096	0.017	0.0009933	0.7212	142646	7.59721e-05	10.8378	12.9194
MDD	bFGF	rs7200826	T	C	T	C	0.0350003	-0.0123	0.0102	0.017	0.0005777	0.4725	142646	8.25367e-05	11.7743	12.9194
MDD	bFGF	rs17727765	T	C	T	C	-0.0559039	0.0237	0.0167	0.0261	0.0008014	0.3624	142646	7.85521e-05	11.2059	12.9194
MDD	bFGF	rs62099069	A	T	A	T	-0.0235962	-0.0283	0.0091	0.017	0.009523	0.09489	142646	4.71326e-05	6.72351	12.9194
MDD	bFGF	rs11663393	A	G	A	G	0.0317021	0.0011	0.009	0.0166	0.0004281	0.9521	142646	8.6975e-05	12.4075	12.9194
MDD	bFGF	rs12958048	A	G	A	G	0.042197	-0.0261	0.0095	0.0189	9.137e-06	0.1632	142646	0.000138292	19.7293	12.9194
MDD	GCSF	rs1432639	A	C	A	C	0.0481042	-0.0019	0.0091	0.0167	1.269e-07	0.9132	142646	0.000195857	27.9433	12.9194
MDD	GCSF	rs4261101	A	G	A	G	-0.0208968	-0.014	0.0093	0.0174	0.02469	0.4243	142646	3.53932e-05	5.04881	12.9194
MDD	GCSF	rs11682175	T	C	T	C	-0.019295	-0.0116	0.0089	0.0163	0.03108	0.4688	142646	3.29484e-05	4.70004	12.9194
MDD	GCSF	rs1226412	T	C	T	C	0.0263985	-0.0087	0.0112	0.0186	0.01791	0.6413	142646	3.89444e-05	5.5554	12.9194
MDD	GCSF	rs9862324	T	C	T	C	-0.0221025	0.0258	0.0094	0.0168	0.0186	0.1253	142646	3.87569e-05	5.52866	12.9194
MDD	GCSF	rs7430565	A	G	A	G	-0.0262002	0.0119	0.009	0.016	0.003602	0.4528	142646	5.94074e-05	8.47461	12.9194
MDD	GCSF	rs34215985	C	G	C	G	-0.055703	0.0096	0.0111	0.0204	4.862e-07	0.6378	142646	0.000176512	25.1829	12.9194
MDD	GCSF	rs27732	A	G	A	G	0.0295005	0.0245	0.0091	0.0165	0.001238	0.1374	142646	7.36692e-05	10.5092	12.9194
MDD	GCSF	rs2018142	A	C	A	C	-0.0456042	-0.0077	0.0089	0.0161	2.901e-07	0.6312	142646	0.000184031	26.2558	12.9194
MDD	GCSF	rs4869056	A	G	A	G	-0.0305004	-0.0164	0.0092	0.0169	0.0009351	0.3314	142646	7.70449e-05	10.9908	12.9194
MDD	GCSF	rs10950398	A	G	A	G	0.0244975	-0.0058	0.0093	0.0167	0.008558	0.7273	135581	5.11747e-05	6.93857	12.2794
MDD	GCSF	rs12666117	A	G	A	G	0.0199007	0.0044	0.009	0.016	0.02688	0.7855	142646	3.42748e-05	4.88927	12.9194
MDD	GCSF	rs1354115	A	C	A	C	0.0189984	0.025	0.0092	0.0165	0.03905	0.1295	142646	2.98941e-05	4.26434	12.9194
MDD	GCSF	rs10959913	T	G	T	G	0.0406044	-0.0006	0.0108	0.0205	0.0001625	0.9798	135581	0.000104245	14.1349	12.2794
MDD	GCSF	rs7856424	T	C	T	C	-0.0478046	0.0202	0.0099	0.0171	1.35e-06	0.2446	142646	0.000163433	23.3165	12.9194
MDD	GCSF	rs61867293	T	C	T	C	-0.0442027	-0.0028	0.0111	0.0191	6.403e-05	0.8847	142646	0.000111159	15.8579	12.9194
MDD	GCSF	rs1806153	T	G	T	G	0.0327963	-0.0027	0.011	0.0189	0.002953	0.8922	142646	6.23128e-05	8.8891	12.9194
MDD	GCSF	rs4074723	A	C	A	C	-0.0289964	0.0253	0.0091	0.0172	0.001351	0.1462	142646	7.11727e-05	10.1531	12.9194
MDD	GCSF	rs12552	A	G	A	G	0.0425996	-0.0055	0.009	0.0162	2.193e-06	0.738	142646	0.000157036	22.4037	12.9194
MDD	GCSF	rs4904738	T	C	T	C	-0.0473956	-0.0262	0.009	0.0163	1.453e-07	0.1065	142646	0.000194378	27.7323	12.9194
MDD	GCSF	rs915057	A	G	A	G	-0.0358034	0.0138	0.009	0.0162	7.451e-05	0.3945	142646	0.000110931	15.8255	12.9194
MDD	GCSF	rs3742786	A	G	A	G	0.0263011	-0.0041	0.0089	0.0168	0.003194	0.8091	142646	6.12182e-05	8.73295	12.9194
MDD	GCSF	rs10149470	A	G	A	G	-0.0319965	0.002	0.0092	0.016	0.0004915	0.9034	142646	8.47875e-05	12.0955	12.9194
MDD	GCSF	rs8025231	A	C	A	C	-0.0243029	0.0294	0.0089	0.0159	0.006426	0.06561	142646	5.22703e-05	7.45644	12.9194
MDD	GCSF	rs8063603	A	G	A	G	-0.0316042	-0.0033	0.0096	0.0166	0.0009933	0.838	142646	7.59721e-05	10.8378	12.9194
MDD	GCSF	rs7200826	T	C	T	C	0.0350003	0.0096	0.0102	0.0168	0.0005777	0.5694	142646	8.25367e-05	11.7743	12.9194
MDD	GCSF	rs17727765	T	C	T	C	-0.0559039	0.0024	0.0167	0.0256	0.0008014	0.9114	142646	7.85521e-05	11.2059	12.9194
MDD	GCSF	rs62099069	A	T	A	T	-0.0235962	-0.0097	0.0091	0.0166	0.009523	0.5527	142646	4.71326e-05	6.72351	12.9194
MDD	GCSF	rs11663393	A	G	A	G	0.0317021	0.013	0.009	0.0162	0.0004281	0.4282	142646	8.6975e-05	12.4075	12.9194
MDD	GCSF	rs12958048	A	G	A	G	0.042197	-0.0103	0.0095	0.0185	9.137e-06	0.5728	142646	0.000138292	19.7293	12.9194
MDD	GROα	rs1432639	A	C	A	C	0.0481042	0.0184	0.0091	0.0252	1.269e-07	0.4688	142646	0.000195857	27.9433	12.9194
MDD	GROα	rs4261101	A	G	A	G	-0.0208968	0.0297	0.0093	0.0257	0.02469	0.2474	142646	3.53932e-05	5.04881	12.9194
MDD	GROα	rs11682175	T	C	T	C	-0.019295	-0.0175	0.0089	0.0246	0.03108	0.4765	142646	3.29484e-05	4.70004	12.9194
MDD	GROα	rs1226412	T	C	T	C	0.0263985	0.0562	0.0112	0.028	0.01791	0.04508	142646	3.89444e-05	5.5554	12.9194
MDD	GROα	rs9862324	T	C	T	C	-0.0221025	0.0385	0.0094	0.025	0.0186	0.1243	142646	3.87569e-05	5.52866	12.9194
MDD	GROα	rs7430565	A	G	A	G	-0.0262002	-0.0285	0.009	0.0242	0.003602	0.2384	142646	5.94074e-05	8.47461	12.9194
MDD	GROα	rs34215985	C	G	C	G	-0.055703	-0.0257	0.0111	0.0304	4.862e-07	0.4003	142646	0.000176512	25.1829	12.9194
MDD	GROα	rs27732	A	G	A	G	0.0295005	-0.0096	0.0091	0.0248	0.001238	0.6999	142646	7.36692e-05	10.5092	12.9194
MDD	GROα	rs2018142	A	C	A	C	-0.0456042	0.0048	0.0089	0.0242	2.901e-07	0.8406	142646	0.000184031	26.2558	12.9194
MDD	GROα	rs4869056	A	G	A	G	-0.0305004	0.0107	0.0092	0.025	0.0009351	0.6789	142646	7.70449e-05	10.9908	12.9194
MDD	GROα	rs10950398	A	G	A	G	0.0244975	0.007	0.0093	0.0254	0.008558	0.7849	135581	5.11747e-05	6.93857	12.2794
MDD	GROα	rs12666117	A	G	A	G	0.0199007	0.0303	0.009	0.0242	0.02688	0.2094	142646	3.42748e-05	4.88927	12.9194
MDD	GROα	rs1354115	A	C	A	C	0.0189984	-0.0113	0.0092	0.0247	0.03905	0.6427	142646	2.98941e-05	4.26434	12.9194
MDD	GROα	rs10959913	T	G	T	G	0.0406044	-0.0048	0.0108	0.0306	0.0001625	0.8696	135581	0.000104245	14.1349	12.2794
MDD	GROα	rs7856424	T	C	T	C	-0.0478046	0.0106	0.0099	0.0259	1.35e-06	0.6905	142646	0.000163433	23.3165	12.9194
MDD	GROα	rs61867293	T	C	T	C	-0.0442027	-0.0078	0.0111	0.029	6.403e-05	0.8037	142646	0.000111159	15.8579	12.9194
MDD	GROα	rs1806153	T	G	T	G	0.0327963	-0.0138	0.011	0.0282	0.002953	0.6189	142646	6.23128e-05	8.8891	12.9194
MDD	GROα	rs4074723	A	C	A	C	-0.0289964	-0.0059	0.0091	0.026	0.001351	0.8129	142646	7.11727e-05	10.1531	12.9194
MDD	GROα	rs12552	A	G	A	G	0.0425996	-0.0149	0.009	0.024	2.193e-06	0.5343	142646	0.000157036	22.4037	12.9194
MDD	GROα	rs4904738	T	C	T	C	-0.0473956	-0.0207	0.009	0.0246	1.453e-07	0.3959	142646	0.000194378	27.7323	12.9194
MDD	GROα	rs915057	A	G	A	G	-0.0358034	0.0337	0.009	0.0245	7.451e-05	0.1655	142646	0.000110931	15.8255	12.9194
MDD	GROα	rs3742786	A	G	A	G	0.0263011	0.0249	0.0089	0.0249	0.003194	0.3181	142646	6.12182e-05	8.73295	12.9194
MDD	GROα	rs10149470	A	G	A	G	-0.0319965	0.0438	0.0092	0.024	0.0004915	0.06936	142646	8.47875e-05	12.0955	12.9194
MDD	GROα	rs8025231	A	C	A	C	-0.0243029	0.0069	0.0089	0.0237	0.006426	0.7705	142646	5.22703e-05	7.45644	12.9194
MDD	GROα	rs8063603	A	G	A	G	-0.0316042	-0.0336	0.0096	0.0249	0.0009933	0.1771	142646	7.59721e-05	10.8378	12.9194
MDD	GROα	rs7200826	T	C	T	C	0.0350003	-0.0029	0.0102	0.0251	0.0005777	0.9088	142646	8.25367e-05	11.7743	12.9194
MDD	GROα	rs17727765	T	C	T	C	-0.0559039	-0.0037	0.0167	0.0385	0.0008014	0.9133	142646	7.85521e-05	11.2059	12.9194
MDD	GROα	rs62099069	A	T	A	T	-0.0235962	-0.0014	0.0091	0.0248	0.009523	0.9502	142646	4.71326e-05	6.72351	12.9194
MDD	GROα	rs11663393	A	G	A	G	0.0317021	0.0308	0.009	0.0242	0.0004281	0.2035	142646	8.6975e-05	12.4075	12.9194
MDD	GROα	rs12958048	A	G	A	G	0.042197	0.0041	0.0095	0.0276	9.137e-06	0.8966	142646	0.000138292	19.7293	12.9194
MDD	IFN-γ	rs1432639	A	C	A	C	0.0481042	-0.0109	0.0091	0.0169	1.269e-07	0.5257	142646	0.000195857	27.9433	12.9194
MDD	IFN-γ	rs4261101	A	G	A	G	-0.0208968	-0.012	0.0093	0.0177	0.02469	0.5079	142646	3.53932e-05	5.04881	12.9194
MDD	IFN-γ	rs11682175	T	C	T	C	-0.019295	0.0228	0.0089	0.0166	0.03108	0.1745	142646	3.29484e-05	4.70004	12.9194
MDD	IFN-γ	rs1226412	T	C	T	C	0.0263985	0.0216	0.0112	0.0189	0.01791	0.2559	142646	3.89444e-05	5.5554	12.9194
MDD	IFN-γ	rs9862324	T	C	T	C	-0.0221025	-0.0088	0.0094	0.0171	0.0186	0.6121	142646	3.87569e-05	5.52866	12.9194
MDD	IFN-γ	rs7430565	A	G	A	G	-0.0262002	0.0114	0.009	0.0162	0.003602	0.4803	142646	5.94074e-05	8.47461	12.9194
MDD	IFN-γ	rs34215985	C	G	C	G	-0.055703	0.0059	0.0111	0.0207	4.862e-07	0.7789	142646	0.000176512	25.1829	12.9194
MDD	IFN-γ	rs27732	A	G	A	G	0.0295005	0.0036	0.0091	0.0168	0.001238	0.8297	142646	7.36692e-05	10.5092	12.9194
MDD	IFN-γ	rs2018142	A	C	A	C	-0.0456042	-0.0056	0.0089	0.0164	2.901e-07	0.7407	142646	0.000184031	26.2558	12.9194
MDD	IFN-γ	rs4869056	A	G	A	G	-0.0305004	0.0026	0.0092	0.0171	0.0009351	0.8799	142646	7.70449e-05	10.9908	12.9194
MDD	IFN-γ	rs10950398	A	G	A	G	0.0244975	0.0243	0.0093	0.017	0.008558	0.1498	135581	5.11747e-05	6.93857	12.2794
MDD	IFN-γ	rs12666117	A	G	A	G	0.0199007	0.0134	0.009	0.0162	0.02688	0.4081	142646	3.42748e-05	4.88927	12.9194
MDD	IFN-γ	rs1354115	A	C	A	C	0.0189984	0.0245	0.0092	0.0168	0.03905	0.1418	142646	2.98941e-05	4.26434	12.9194
MDD	IFN-γ	rs10959913	T	G	T	G	0.0406044	-0.0117	0.0108	0.0208	0.0001625	0.5883	135581	0.000104245	14.1349	12.2794
MDD	IFN-γ	rs7856424	T	C	T	C	-0.0478046	0.0087	0.0099	0.0174	1.35e-06	0.6238	142646	0.000163433	23.3165	12.9194
MDD	IFN-γ	rs61867293	T	C	T	C	-0.0442027	0.0112	0.0111	0.0195	6.403e-05	0.5652	142646	0.000111159	15.8579	12.9194
MDD	IFN-γ	rs1806153	T	G	T	G	0.0327963	-0.0105	0.011	0.0193	0.002953	0.5882	142646	6.23128e-05	8.8891	12.9194
MDD	IFN-γ	rs4074723	A	C	A	C	-0.0289964	0.0377	0.0091	0.0174	0.001351	0.03218	142646	7.11727e-05	10.1531	12.9194
MDD	IFN-γ	rs12552	A	G	A	G	0.0425996	-0.0022	0.009	0.0164	2.193e-06	0.8963	142646	0.000157036	22.4037	12.9194
MDD	IFN-γ	rs4904738	T	C	T	C	-0.0473956	-0.0205	0.009	0.0166	1.453e-07	0.214	142646	0.000194378	27.7323	12.9194
MDD	IFN-γ	rs915057	A	G	A	G	-0.0358034	0.0111	0.009	0.0165	7.451e-05	0.5008	142646	0.000110931	15.8255	12.9194
MDD	IFN-γ	rs3742786	A	G	A	G	0.0263011	-0.0119	0.0089	0.017	0.003194	0.4861	142646	6.12182e-05	8.73295	12.9194
MDD	IFN-γ	rs10149470	A	G	A	G	-0.0319965	0.0066	0.0092	0.0163	0.0004915	0.6866	142646	8.47875e-05	12.0955	12.9194
MDD	IFN-γ	rs8025231	A	C	A	C	-0.0243029	-0.0112	0.0089	0.0162	0.006426	0.4811	142646	5.22703e-05	7.45644	12.9194
MDD	IFN-γ	rs8063603	A	G	A	G	-0.0316042	0.0142	0.0096	0.0169	0.0009933	0.4121	142646	7.59721e-05	10.8378	12.9194
MDD	IFN-γ	rs7200826	T	C	T	C	0.0350003	-0.0017	0.0102	0.017	0.0005777	0.9116	142646	8.25367e-05	11.7743	12.9194
MDD	IFN-γ	rs17727765	T	C	T	C	-0.0559039	0.0066	0.0167	0.0259	0.0008014	0.7929	142646	7.85521e-05	11.2059	12.9194
MDD	IFN-γ	rs62099069	A	T	A	T	-0.0235962	-0.0143	0.0091	0.0168	0.009523	0.3926	142646	4.71326e-05	6.72351	12.9194
MDD	IFN-γ	rs11663393	A	G	A	G	0.0317021	0.0336	0.009	0.0165	0.0004281	0.04159	142646	8.6975e-05	12.4075	12.9194
MDD	IFN-γ	rs12958048	A	G	A	G	0.042197	-0.0366	0.0095	0.0188	9.137e-06	0.05162	142646	0.000138292	19.7293	12.9194
MDD	IL-2	rs1432639	A	C	A	C	0.0481042	0.0205	0.0091	0.0254	1.269e-07	0.4192	142646	0.000195857	27.9433	12.9194
MDD	IL-2	rs4261101	A	G	A	G	-0.0208968	-0.0346	0.0093	0.0258	0.02469	0.1798	142646	3.53932e-05	5.04881	12.9194
MDD	IL-2	rs11682175	T	C	T	C	-0.019295	0.0391	0.0089	0.0248	0.03108	0.1182	142646	3.29484e-05	4.70004	12.9194
MDD	IL-2	rs1226412	T	C	T	C	0.0263985	-0.0288	0.0112	0.028	0.01791	0.3038	142646	3.89444e-05	5.5554	12.9194
MDD	IL-2	rs9862324	T	C	T	C	-0.0221025	0.0116	0.0094	0.0251	0.0186	0.649	142646	3.87569e-05	5.52866	12.9194
MDD	IL-2	rs7430565	A	G	A	G	-0.0262002	0.0193	0.009	0.0242	0.003602	0.4242	142646	5.94074e-05	8.47461	12.9194
MDD	IL-2	rs34215985	C	G	C	G	-0.055703	0.0108	0.0111	0.0304	4.862e-07	0.7228	142646	0.000176512	25.1829	12.9194
MDD	IL-2	rs27732	A	G	A	G	0.0295005	-0.0203	0.0091	0.0249	0.001238	0.4155	142646	7.36692e-05	10.5092	12.9194
MDD	IL-2	rs2018142	A	C	A	C	-0.0456042	0.0025	0.0089	0.0243	2.901e-07	0.9173	142646	0.000184031	26.2558	12.9194
MDD	IL-2	rs4869056	A	G	A	G	-0.0305004	-0.0028	0.0092	0.0251	0.0009351	0.9084	142646	7.70449e-05	10.9908	12.9194
MDD	IL-2	rs10950398	A	G	A	G	0.0244975	0.0108	0.0093	0.0254	0.008558	0.6705	135581	5.11747e-05	6.93857	12.2794
MDD	IL-2	rs12666117	A	G	A	G	0.0199007	0.0281	0.009	0.0243	0.02688	0.2465	142646	3.42748e-05	4.88927	12.9194
MDD	IL-2	rs1354115	A	C	A	C	0.0189984	-0.0193	0.0092	0.0248	0.03905	0.4334	142646	2.98941e-05	4.26434	12.9194
MDD	IL-2	rs10959913	T	G	T	G	0.0406044	-0.0245	0.0108	0.0307	0.0001625	0.4315	135581	0.000104245	14.1349	12.2794
MDD	IL-2	rs7856424	T	C	T	C	-0.0478046	0.0022	0.0099	0.026	1.35e-06	0.9279	142646	0.000163433	23.3165	12.9194
MDD	IL-2	rs61867293	T	C	T	C	-0.0442027	0.0005	0.0111	0.0291	6.403e-05	0.9876	142646	0.000111159	15.8579	12.9194
MDD	IL-2	rs1806153	T	G	T	G	0.0327963	0.0058	0.011	0.0285	0.002953	0.8384	142646	6.23128e-05	8.8891	12.9194
MDD	IL-2	rs4074723	A	C	A	C	-0.0289964	-0.0055	0.0091	0.0261	0.001351	0.8208	142646	7.11727e-05	10.1531	12.9194
MDD	IL-2	rs12552	A	G	A	G	0.0425996	0.0125	0.009	0.0241	2.193e-06	0.6059	142646	0.000157036	22.4037	12.9194
MDD	IL-2	rs4904738	T	C	T	C	-0.0473956	-0.0261	0.009	0.0246	1.453e-07	0.2967	142646	0.000194378	27.7323	12.9194
MDD	IL-2	rs915057	A	G	A	G	-0.0358034	0	0.009	0.0247	7.451e-05	0.9973	142646	0.000110931	15.8255	12.9194
MDD	IL-2	rs3742786	A	G	A	G	0.0263011	0.0136	0.0089	0.0251	0.003194	0.5758	142646	6.12182e-05	8.73295	12.9194
MDD	IL-2	rs10149470	A	G	A	G	-0.0319965	-0.0088	0.0092	0.0242	0.0004915	0.717	142646	8.47875e-05	12.0955	12.9194
MDD	IL-2	rs8025231	A	C	A	C	-0.0243029	0.0218	0.0089	0.0238	0.006426	0.3605	142646	5.22703e-05	7.45644	12.9194
MDD	IL-2	rs8063603	A	G	A	G	-0.0316042	0.02	0.0096	0.025	0.0009933	0.4299	142646	7.59721e-05	10.8378	12.9194
MDD	IL-2	rs7200826	T	C	T	C	0.0350003	0.0059	0.0102	0.0253	0.0005777	0.8143	142646	8.25367e-05	11.7743	12.9194
MDD	IL-2	rs17727765	T	C	T	C	-0.0559039	-0.0025	0.0167	0.0386	0.0008014	0.9742	142646	7.85521e-05	11.2059	12.9194
MDD	IL-2	rs62099069	A	T	A	T	-0.0235962	0.0124	0.0091	0.0249	0.009523	0.6184	142646	4.71326e-05	6.72351	12.9194
MDD	IL-2	rs11663393	A	G	A	G	0.0317021	0.0076	0.009	0.0244	0.0004281	0.7537	142646	8.6975e-05	12.4075	12.9194
MDD	IL-2	rs12958048	A	G	A	G	0.042197	0.0309	0.0095	0.0278	9.137e-06	0.2559	142646	0.000138292	19.7293	12.9194
MDD	IL2ra	rs1432639	A	C	A	C	0.0481042	-0.0092	0.0091	0.0246	1.269e-07	0.7038	142646	0.000195857	27.9433	12.9194
MDD	IL2ra	rs4261101	A	G	A	G	-0.0208968	0.0019	0.0093	0.0252	0.02469	0.9399	142646	3.53932e-05	5.04881	12.9194
MDD	IL2ra	rs11682175	T	C	T	C	-0.019295	-0.0023	0.0089	0.0241	0.03108	0.9092	142646	3.29484e-05	4.70004	12.9194
MDD	IL2ra	rs1226412	T	C	T	C	0.0263985	0.0602	0.0112	0.0272	0.01791	0.02668	142646	3.89444e-05	5.5554	12.9194
MDD	IL2ra	rs9862324	T	C	T	C	-0.0221025	0.004	0.0094	0.0244	0.0186	0.8727	142646	3.87569e-05	5.52866	12.9194
MDD	IL2ra	rs7430565	A	G	A	G	-0.0262002	-0.007	0.009	0.0236	0.003602	0.7664	142646	5.94074e-05	8.47461	12.9194
MDD	IL2ra	rs34215985	C	G	C	G	-0.055703	0.0198	0.0111	0.0297	4.862e-07	0.5056	142646	0.000176512	25.1829	12.9194
MDD	IL2ra	rs27732	A	G	A	G	0.0295005	-0.0317	0.0091	0.0242	0.001238	0.1924	142646	7.36692e-05	10.5092	12.9194
MDD	IL2ra	rs2018142	A	C	A	C	-0.0456042	-0.0196	0.0089	0.0237	2.901e-07	0.4025	142646	0.000184031	26.2558	12.9194
MDD	IL2ra	rs4869056	A	G	A	G	-0.0305004	0.0328	0.0092	0.0245	0.0009351	0.1836	142646	7.70449e-05	10.9908	12.9194
MDD	IL2ra	rs10950398	A	G	A	G	0.0244975	-0.0056	0.0093	0.0248	0.008558	0.8199	135581	5.11747e-05	6.93857	12.2794
MDD	IL2ra	rs12666117	A	G	A	G	0.0199007	0.0025	0.009	0.0236	0.02688	0.9137	142646	3.42748e-05	4.88927	12.9194
MDD	IL2ra	rs1354115	A	C	A	C	0.0189984	-0.0091	0.0092	0.0242	0.03905	0.7157	142646	2.98941e-05	4.26434	12.9194
MDD	IL2ra	rs10959913	T	G	T	G	0.0406044	0.0604	0.0108	0.0299	0.0001625	0.04236	135581	0.000104245	14.1349	12.2794
MDD	IL2ra	rs7856424	T	C	T	C	-0.0478046	0.0118	0.0099	0.0253	1.35e-06	0.6423	142646	0.000163433	23.3165	12.9194
MDD	IL2ra	rs61867293	T	C	T	C	-0.0442027	0.0262	0.0111	0.0282	6.403e-05	0.3478	142646	0.000111159	15.8579	12.9194
MDD	IL2ra	rs1806153	T	G	T	G	0.0327963	-0.0209	0.011	0.0277	0.002953	0.4501	142646	6.23128e-05	8.8891	12.9194
MDD	IL2ra	rs4074723	A	C	A	C	-0.0289964	0.0021	0.0091	0.0254	0.001351	0.9297	142646	7.11727e-05	10.1531	12.9194
MDD	IL2ra	rs12552	A	G	A	G	0.0425996	0.0204	0.009	0.0235	2.193e-06	0.3873	142646	0.000157036	22.4037	12.9194
MDD	IL2ra	rs4904738	T	C	T	C	-0.0473956	0.012	0.009	0.0241	1.453e-07	0.6222	142646	0.000194378	27.7323	12.9194
MDD	IL2ra	rs915057	A	G	A	G	-0.0358034	-0.0292	0.009	0.024	7.451e-05	0.2264	142646	0.000110931	15.8255	12.9194
MDD	IL2ra	rs3742786	A	G	A	G	0.0263011	-0.0024	0.0089	0.0244	0.003194	0.9216	142646	6.12182e-05	8.73295	12.9194
MDD	IL2ra	rs10149470	A	G	A	G	-0.0319965	-0.0222	0.0092	0.0235	0.0004915	0.3413	142646	8.47875e-05	12.0955	12.9194
MDD	IL2ra	rs8025231	A	C	A	C	-0.0243029	-0.0184	0.0089	0.0231	0.006426	0.427	142646	5.22703e-05	7.45644	12.9194
MDD	IL2ra	rs8063603	A	G	A	G	-0.0316042	-0.0388	0.0096	0.0244	0.0009933	0.1111	142646	7.59721e-05	10.8378	12.9194
MDD	IL2ra	rs7200826	T	C	T	C	0.0350003	-0.0158	0.0102	0.0245	0.0005777	0.5211	142646	8.25367e-05	11.7743	12.9194
MDD	IL2ra	rs17727765	T	C	T	C	-0.0559039	0.0298	0.0167	0.0376	0.0008014	0.4315	142646	7.85521e-05	11.2059	12.9194
MDD	IL2ra	rs62099069	A	T	A	T	-0.0235962	0.0206	0.0091	0.0243	0.009523	0.4025	142646	4.71326e-05	6.72351	12.9194
MDD	IL2ra	rs11663393	A	G	A	G	0.0317021	0.0038	0.009	0.0237	0.0004281	0.881	142646	8.6975e-05	12.4075	12.9194
MDD	IL2ra	rs12958048	A	G	A	G	0.042197	0.0321	0.0095	0.0269	9.137e-06	0.2304	142646	0.000138292	19.7293	12.9194
MDD	IL-4	rs1432639	A	C	A	C	0.0481042	-0.0192	0.0091	0.0165	1.269e-07	0.2484	142646	0.000195857	27.9433	12.9194
MDD	IL-4	rs4261101	A	G	A	G	-0.0208968	-0.0139	0.0093	0.0172	0.02469	0.4339	142646	3.53932e-05	5.04881	12.9194
MDD	IL-4	rs11682175	T	C	T	C	-0.019295	-0.0013	0.0089	0.0161	0.03108	0.929	142646	3.29484e-05	4.70004	12.9194
MDD	IL-4	rs1226412	T	C	T	C	0.0263985	-0.0095	0.0112	0.0184	0.01791	0.6066	142646	3.89444e-05	5.5554	12.9194
MDD	IL-4	rs9862324	T	C	T	C	-0.0221025	0.011	0.0094	0.0166	0.0186	0.5072	142646	3.87569e-05	5.52866	12.9194
MDD	IL-4	rs7430565	A	G	A	G	-0.0262002	0.0073	0.009	0.0158	0.003602	0.6461	142646	5.94074e-05	8.47461	12.9194
MDD	IL-4	rs34215985	C	G	C	G	-0.055703	0.0157	0.0111	0.0201	4.862e-07	0.4364	142646	0.000176512	25.1829	12.9194
MDD	IL-4	rs27732	A	G	A	G	0.0295005	-0.0052	0.0091	0.0163	0.001238	0.7496	142646	7.36692e-05	10.5092	12.9194
MDD	IL-4	rs2018142	A	C	A	C	-0.0456042	-0.0024	0.0089	0.016	2.901e-07	0.8841	142646	0.000184031	26.2558	12.9194
MDD	IL-4	rs4869056	A	G	A	G	-0.0305004	-0.0042	0.0092	0.0167	0.0009351	0.8092	142646	7.70449e-05	10.9908	12.9194
MDD	IL-4	rs10950398	A	G	A	G	0.0244975	-0.0018	0.0093	0.0166	0.008558	0.9171	135581	5.11747e-05	6.93857	12.2794
MDD	IL-4	rs12666117	A	G	A	G	0.0199007	0.0094	0.009	0.0158	0.02688	0.5539	142646	3.42748e-05	4.88927	12.9194
MDD	IL-4	rs1354115	A	C	A	C	0.0189984	0.0015	0.0092	0.0164	0.03905	0.9186	142646	2.98941e-05	4.26434	12.9194
MDD	IL-4	rs10959913	T	G	T	G	0.0406044	-0.0132	0.0108	0.0203	0.0001625	0.5184	135581	0.000104245	14.1349	12.2794
MDD	IL-4	rs7856424	T	C	T	C	-0.0478046	0.0163	0.0099	0.0169	1.35e-06	0.341	142646	0.000163433	23.3165	12.9194
MDD	IL-4	rs61867293	T	C	T	C	-0.0442027	-0.0091	0.0111	0.019	6.403e-05	0.6339	142646	0.000111159	15.8579	12.9194
MDD	IL-4	rs1806153	T	G	T	G	0.0327963	-0.0013	0.011	0.0188	0.002953	0.9433	142646	6.23128e-05	8.8891	12.9194
MDD	IL-4	rs4074723	A	C	A	C	-0.0289964	0.0346	0.0091	0.017	0.001351	0.04313	142646	7.11727e-05	10.1531	12.9194
MDD	IL-4	rs12552	A	G	A	G	0.0425996	0.005	0.009	0.016	2.193e-06	0.749	142646	0.000157036	22.4037	12.9194
MDD	IL-4	rs4904738	T	C	T	C	-0.0473956	-0.0202	0.009	0.0161	1.453e-07	0.2093	142646	0.000194378	27.7323	12.9194
MDD	IL-4	rs915057	A	G	A	G	-0.0358034	0.0052	0.009	0.0161	7.451e-05	0.744	142646	0.000110931	15.8255	12.9194
MDD	IL-4	rs3742786	A	G	A	G	0.0263011	0.0009	0.0089	0.0166	0.003194	0.9452	142646	6.12182e-05	8.73295	12.9194
MDD	IL-4	rs10149470	A	G	A	G	-0.0319965	-0.0064	0.0092	0.0159	0.0004915	0.6833	142646	8.47875e-05	12.0955	12.9194
MDD	IL-4	rs8025231	A	C	A	C	-0.0243029	0.0014	0.0089	0.0158	0.006426	0.9405	142646	5.22703e-05	7.45644	12.9194
MDD	IL-4	rs8063603	A	G	A	G	-0.0316042	0.0079	0.0096	0.0165	0.0009933	0.6385	142646	7.59721e-05	10.8378	12.9194
MDD	IL-4	rs7200826	T	C	T	C	0.0350003	0.0001	0.0102	0.0166	0.0005777	0.9966	142646	8.25367e-05	11.7743	12.9194
MDD	IL-4	rs17727765	T	C	T	C	-0.0559039	0.0172	0.0167	0.0254	0.0008014	0.4942	142646	7.85521e-05	11.2059	12.9194
MDD	IL-4	rs62099069	A	T	A	T	-0.0235962	-0.0094	0.0091	0.0164	0.009523	0.5598	142646	4.71326e-05	6.72351	12.9194
MDD	IL-4	rs11663393	A	G	A	G	0.0317021	0.0101	0.009	0.016	0.0004281	0.523	142646	8.6975e-05	12.4075	12.9194
MDD	IL-4	rs12958048	A	G	A	G	0.042197	-0.0239	0.0095	0.0183	9.137e-06	0.1926	142646	0.000138292	19.7293	12.9194
MDD	IL-5	rs1432639	A	C	A	C	0.0481042	-0.0175	0.0091	0.0257	1.269e-07	0.4967	142646	0.000195857	27.9433	12.9194
MDD	IL-5	rs4261101	A	G	A	G	-0.0208968	-0.0157	0.0093	0.0262	0.02469	0.549	142646	3.53932e-05	5.04881	12.9194
MDD	IL-5	rs11682175	T	C	T	C	-0.019295	0.0164	0.0089	0.0252	0.03108	0.5309	142646	3.29484e-05	4.70004	12.9194
MDD	IL-5	rs1226412	T	C	T	C	0.0263985	-0.012	0.0112	0.0286	0.01791	0.684	142646	3.89444e-05	5.5554	12.9194
MDD	IL-5	rs9862324	T	C	T	C	-0.0221025	0.0324	0.0094	0.0255	0.0186	0.2048	142646	3.87569e-05	5.52866	12.9194
MDD	IL-5	rs7430565	A	G	A	G	-0.0262002	0.0192	0.009	0.0247	0.003602	0.4359	142646	5.94074e-05	8.47461	12.9194
MDD	IL-5	rs34215985	C	G	C	G	-0.055703	0.0219	0.0111	0.031	4.862e-07	0.4781	142646	0.000176512	25.1829	12.9194
MDD	IL-5	rs27732	A	G	A	G	0.0295005	0.0026	0.0091	0.0254	0.001238	0.9198	142646	7.36692e-05	10.5092	12.9194
MDD	IL-5	rs2018142	A	C	A	C	-0.0456042	-0.0109	0.0089	0.0248	2.901e-07	0.6708	142646	0.000184031	26.2558	12.9194
MDD	IL-5	rs4869056	A	G	A	G	-0.0305004	-0.0094	0.0092	0.0256	0.0009351	0.6988	142646	7.70449e-05	10.9908	12.9194
MDD	IL-5	rs10950398	A	G	A	G	0.0244975	0.0194	0.0093	0.026	0.008558	0.4566	135581	5.11747e-05	6.93857	12.2794
MDD	IL-5	rs12666117	A	G	A	G	0.0199007	0.0315	0.009	0.0246	0.02688	0.2029	142646	3.42748e-05	4.88927	12.9194
MDD	IL-5	rs1354115	A	C	A	C	0.0189984	-0.0189	0.0092	0.0252	0.03905	0.4528	142646	2.98941e-05	4.26434	12.9194
MDD	IL-5	rs10959913	T	G	T	G	0.0406044	-0.0226	0.0108	0.0311	0.0001625	0.4628	135581	0.000104245	14.1349	12.2794
MDD	IL-5	rs7856424	T	C	T	C	-0.0478046	-0.0182	0.0099	0.0264	1.35e-06	0.494	142646	0.000163433	23.3165	12.9194
MDD	IL-5	rs61867293	T	C	T	C	-0.0442027	0.0023	0.0111	0.0297	6.403e-05	0.9428	142646	0.000111159	15.8579	12.9194
MDD	IL-5	rs1806153	T	G	T	G	0.0327963	0.0091	0.011	0.0291	0.002953	0.7532	142646	6.23128e-05	8.8891	12.9194
MDD	IL-5	rs4074723	A	C	A	C	-0.0289964	0.0032	0.0091	0.0266	0.001351	0.9061	142646	7.11727e-05	10.1531	12.9194
MDD	IL-5	rs12552	A	G	A	G	0.0425996	0.002	0.009	0.0245	2.193e-06	0.9332	142646	0.000157036	22.4037	12.9194
MDD	IL-5	rs4904738	T	C	T	C	-0.0473956	-0.0349	0.009	0.0251	1.453e-07	0.1621	142646	0.000194378	27.7323	12.9194
MDD	IL-5	rs915057	A	G	A	G	-0.0358034	-0.0311	0.009	0.0252	7.451e-05	0.2183	142646	0.000110931	15.8255	12.9194
MDD	IL-5	rs3742786	A	G	A	G	0.0263011	0.0103	0.0089	0.0254	0.003194	0.6852	142646	6.12182e-05	8.73295	12.9194
MDD	IL-5	rs10149470	A	G	A	G	-0.0319965	0.0293	0.0092	0.0245	0.0004915	0.2308	142646	8.47875e-05	12.0955	12.9194
MDD	IL-5	rs8025231	A	C	A	C	-0.0243029	-0.0015	0.0089	0.0241	0.006426	0.9552	142646	5.22703e-05	7.45644	12.9194
MDD	IL-5	rs8063603	A	G	A	G	-0.0316042	-0.0197	0.0096	0.0255	0.0009933	0.4405	142646	7.59721e-05	10.8378	12.9194
MDD	IL-5	rs7200826	T	C	T	C	0.0350003	-0.0437	0.0102	0.0257	0.0005777	0.08829	142646	8.25367e-05	11.7743	12.9194
MDD	IL-5	rs17727765	T	C	T	C	-0.0559039	0.0156	0.0167	0.0392	0.0008014	0.6744	142646	7.85521e-05	11.2059	12.9194
MDD	IL-5	rs62099069	A	T	A	T	-0.0235962	-0.0148	0.0091	0.0253	0.009523	0.5471	142646	4.71326e-05	6.72351	12.9194
MDD	IL-5	rs11663393	A	G	A	G	0.0317021	0.0612	0.009	0.0246	0.0004281	0.01293	142646	8.6975e-05	12.4075	12.9194
MDD	IL-5	rs12958048	A	G	A	G	0.042197	0.0511	0.0095	0.0282	9.137e-06	0.06957	142646	0.000138292	19.7293	12.9194
MDD	IL-7	rs1432639	A	C	A	C	0.0481042	0.0167	0.0091	0.0255	1.269e-07	0.5197	142646	0.000195857	27.9433	12.9194
MDD	IL-7	rs4261101	A	G	A	G	-0.0208968	0.0007	0.0093	0.026	0.02469	0.9743	142646	3.53932e-05	5.04881	12.9194
MDD	IL-7	rs11682175	T	C	T	C	-0.019295	-0.0126	0.0089	0.025	0.03108	0.6154	142646	3.29484e-05	4.70004	12.9194
MDD	IL-7	rs1226412	T	C	T	C	0.0263985	-0.0147	0.0112	0.0283	0.01791	0.6059	142646	3.89444e-05	5.5554	12.9194
MDD	IL-7	rs9862324	T	C	T	C	-0.0221025	0.0059	0.0094	0.0252	0.0186	0.8159	142646	3.87569e-05	5.52866	12.9194
MDD	IL-7	rs7430565	A	G	A	G	-0.0262002	0.0177	0.009	0.0244	0.003602	0.467	142646	5.94074e-05	8.47461	12.9194
MDD	IL-7	rs34215985	C	G	C	G	-0.055703	0.0163	0.0111	0.0308	4.862e-07	0.5992	142646	0.000176512	25.1829	12.9194
MDD	IL-7	rs27732	A	G	A	G	0.0295005	0.0133	0.0091	0.0252	0.001238	0.5977	142646	7.36692e-05	10.5092	12.9194
MDD	IL-7	rs2018142	A	C	A	C	-0.0456042	-0.0243	0.0089	0.0246	2.901e-07	0.3295	142646	0.000184031	26.2558	12.9194
MDD	IL-7	rs4869056	A	G	A	G	-0.0305004	-0.0494	0.0092	0.0254	0.0009351	0.05147	142646	7.70449e-05	10.9908	12.9194
MDD	IL-7	rs10950398	A	G	A	G	0.0244975	0.0246	0.0093	0.0257	0.008558	0.33	135581	5.11747e-05	6.93857	12.2794
MDD	IL-7	rs12666117	A	G	A	G	0.0199007	0.006	0.009	0.0244	0.02688	0.8165	142646	3.42748e-05	4.88927	12.9194
MDD	IL-7	rs1354115	A	C	A	C	0.0189984	-0.0381	0.0092	0.025	0.03905	0.1268	142646	2.98941e-05	4.26434	12.9194
MDD	IL-7	rs10959913	T	G	T	G	0.0406044	-0.0241	0.0108	0.0309	0.0001625	0.4323	135581	0.000104245	14.1349	12.2794
MDD	IL-7	rs7856424	T	C	T	C	-0.0478046	-0.0134	0.0099	0.0262	1.35e-06	0.6071	142646	0.000163433	23.3165	12.9194
MDD	IL-7	rs61867293	T	C	T	C	-0.0442027	0.0058	0.0111	0.0294	6.403e-05	0.8454	142646	0.000111159	15.8579	12.9194
MDD	IL-7	rs1806153	T	G	T	G	0.0327963	-0.0066	0.011	0.0288	0.002953	0.8255	142646	6.23128e-05	8.8891	12.9194
MDD	IL-7	rs4074723	A	C	A	C	-0.0289964	-0.0031	0.0091	0.0263	0.001351	0.9003	142646	7.11727e-05	10.1531	12.9194
MDD	IL-7	rs12552	A	G	A	G	0.0425996	0.0096	0.009	0.0243	2.193e-06	0.6861	142646	0.000157036	22.4037	12.9194
MDD	IL-7	rs4904738	T	C	T	C	-0.0473956	-0.0008	0.009	0.0249	1.453e-07	0.9887	142646	0.000194378	27.7323	12.9194
MDD	IL-7	rs915057	A	G	A	G	-0.0358034	0.0243	0.009	0.025	7.451e-05	0.3294	142646	0.000110931	15.8255	12.9194
MDD	IL-7	rs3742786	A	G	A	G	0.0263011	-0.0112	0.0089	0.0252	0.003194	0.6552	142646	6.12182e-05	8.73295	12.9194
MDD	IL-7	rs10149470	A	G	A	G	-0.0319965	-0.0012	0.0092	0.0244	0.0004915	0.9633	142646	8.47875e-05	12.0955	12.9194
MDD	IL-7	rs8025231	A	C	A	C	-0.0243029	-0.0052	0.0089	0.0241	0.006426	0.8276	142646	5.22703e-05	7.45644	12.9194
MDD	IL-7	rs8063603	A	G	A	G	-0.0316042	-0.0048	0.0096	0.0252	0.0009933	0.8752	142646	7.59721e-05	10.8378	12.9194
MDD	IL-7	rs7200826	T	C	T	C	0.0350003	0.0011	0.0102	0.0256	0.0005777	0.9645	142646	8.25367e-05	11.7743	12.9194
MDD	IL-7	rs17727765	T	C	T	C	-0.0559039	0.016	0.0167	0.0389	0.0008014	0.641	142646	7.85521e-05	11.2059	12.9194
MDD	IL-7	rs62099069	A	T	A	T	-0.0235962	0.0185	0.0091	0.0251	0.009523	0.4582	142646	4.71326e-05	6.72351	12.9194
MDD	IL-7	rs11663393	A	G	A	G	0.0317021	0.0242	0.009	0.0246	0.0004281	0.3267	142646	8.6975e-05	12.4075	12.9194
MDD	IL-7	rs12958048	A	G	A	G	0.042197	0.042	0.0095	0.0281	9.137e-06	0.1336	142646	0.000138292	19.7293	12.9194
MDD	IL-9	rs1432639	A	C	A	C	0.0481042	-0.0126	0.0091	0.0248	1.269e-07	0.6118	142646	0.000195857	27.9433	12.9194
MDD	IL-9	rs4261101	A	G	A	G	-0.0208968	0.0097	0.0093	0.0253	0.02469	0.703	142646	3.53932e-05	5.04881	12.9194
MDD	IL-9	rs11682175	T	C	T	C	-0.019295	0.0015	0.0089	0.0243	0.03108	0.9422	142646	3.29484e-05	4.70004	12.9194
MDD	IL-9	rs1226412	T	C	T	C	0.0263985	-0.0519	0.0112	0.0274	0.01791	0.05753	142646	3.89444e-05	5.5554	12.9194
MDD	IL-9	rs9862324	T	C	T	C	-0.0221025	-0.0136	0.0094	0.0246	0.0186	0.58	142646	3.87569e-05	5.52866	12.9194
MDD	IL-9	rs7430565	A	G	A	G	-0.0262002	0.0012	0.009	0.0237	0.003602	0.9557	142646	5.94074e-05	8.47461	12.9194
MDD	IL-9	rs34215985	C	G	C	G	-0.055703	-0.0386	0.0111	0.0299	4.862e-07	0.1961	142646	0.000176512	25.1829	12.9194
MDD	IL-9	rs27732	A	G	A	G	0.0295005	0.0075	0.0091	0.0244	0.001238	0.7656	142646	7.36692e-05	10.5092	12.9194
MDD	IL-9	rs2018142	A	C	A	C	-0.0456042	0.021	0.0089	0.0238	2.901e-07	0.376	142646	0.000184031	26.2558	12.9194
MDD	IL-9	rs4869056	A	G	A	G	-0.0305004	0.0164	0.0092	0.0246	0.0009351	0.515	142646	7.70449e-05	10.9908	12.9194
MDD	IL-9	rs10950398	A	G	A	G	0.0244975	0.0528	0.0093	0.0249	0.008558	0.03312	135581	5.11747e-05	6.93857	12.2794
MDD	IL-9	rs12666117	A	G	A	G	0.0199007	0.0117	0.009	0.0237	0.02688	0.6097	142646	3.42748e-05	4.88927	12.9194
MDD	IL-9	rs1354115	A	C	A	C	0.0189984	0.0056	0.0092	0.0243	0.03905	0.8133	142646	2.98941e-05	4.26434	12.9194
MDD	IL-9	rs10959913	T	G	T	G	0.0406044	-0.039	0.0108	0.03	0.0001625	0.1944	135581	0.000104245	14.1349	12.2794
MDD	IL-9	rs7856424	T	C	T	C	-0.0478046	-0.0492	0.0099	0.0255	1.35e-06	0.0541	142646	0.000163433	23.3165	12.9194
MDD	IL-9	rs61867293	T	C	T	C	-0.0442027	0.0167	0.0111	0.0284	6.403e-05	0.559	142646	0.000111159	15.8579	12.9194
MDD	IL-9	rs1806153	T	G	T	G	0.0327963	0.0168	0.011	0.0279	0.002953	0.5502	142646	6.23128e-05	8.8891	12.9194
MDD	IL-9	rs4074723	A	C	A	C	-0.0289964	-0.0194	0.0091	0.0255	0.001351	0.4496	142646	7.11727e-05	10.1531	12.9194
MDD	IL-9	rs12552	A	G	A	G	0.0425996	-0.0046	0.009	0.0236	2.193e-06	0.8492	142646	0.000157036	22.4037	12.9194
MDD	IL-9	rs4904738	T	C	T	C	-0.0473956	-0.0386	0.009	0.0242	1.453e-07	0.1135	142646	0.000194378	27.7323	12.9194
MDD	IL-9	rs915057	A	G	A	G	-0.0358034	-0.0208	0.009	0.0242	7.451e-05	0.3942	142646	0.000110931	15.8255	12.9194
MDD	IL-9	rs3742786	A	G	A	G	0.0263011	0.0187	0.0089	0.0245	0.003194	0.444	142646	6.12182e-05	8.73295	12.9194
MDD	IL-9	rs10149470	A	G	A	G	-0.0319965	0.0085	0.0092	0.0237	0.0004915	0.7197	142646	8.47875e-05	12.0955	12.9194
MDD	IL-9	rs8025231	A	C	A	C	-0.0243029	0.0378	0.0089	0.0233	0.006426	0.1048	142646	5.22703e-05	7.45644	12.9194
MDD	IL-9	rs8063603	A	G	A	G	-0.0316042	0.0241	0.0096	0.0246	0.0009933	0.3319	142646	7.59721e-05	10.8378	12.9194
MDD	IL-9	rs7200826	T	C	T	C	0.0350003	-0.0266	0.0102	0.0247	0.0005777	0.2798	142646	8.25367e-05	11.7743	12.9194
MDD	IL-9	rs17727765	T	C	T	C	-0.0559039	0.0005	0.0167	0.0378	0.0008014	0.9572	142646	7.85521e-05	11.2059	12.9194
MDD	IL-9	rs62099069	A	T	A	T	-0.0235962	-0.0011	0.0091	0.0244	0.009523	0.961	142646	4.71326e-05	6.72351	12.9194
MDD	IL-9	rs11663393	A	G	A	G	0.0317021	0.0394	0.009	0.0239	0.0004281	0.09864	142646	8.6975e-05	12.4075	12.9194
MDD	IL-9	rs12958048	A	G	A	G	0.042197	0.0126	0.0095	0.0272	9.137e-06	0.6373	142646	0.000138292	19.7293	12.9194
MDD	HGF	rs1432639	A	C	A	C	0.0481042	-0.0111	0.0091	0.0163	1.269e-07	0.4934	142646	0.000195857	27.9433	12.9194
MDD	HGF	rs4261101	A	G	A	G	-0.0208968	-0.0064	0.0093	0.0171	0.02469	0.699	142646	3.53932e-05	5.04881	12.9194
MDD	HGF	rs11682175	T	C	T	C	-0.019295	-0.0133	0.0089	0.0159	0.03108	0.4028	142646	3.29484e-05	4.70004	12.9194
MDD	HGF	rs1226412	T	C	T	C	0.0263985	0.0296	0.0112	0.0182	0.01791	0.1031	142646	3.89444e-05	5.5554	12.9194
MDD	HGF	rs9862324	T	C	T	C	-0.0221025	0.0191	0.0094	0.0165	0.0186	0.2456	142646	3.87569e-05	5.52866	12.9194
MDD	HGF	rs7430565	A	G	A	G	-0.0262002	0	0.009	0.0156	0.003602	0.9999	142646	5.94074e-05	8.47461	12.9194
MDD	HGF	rs34215985	C	G	C	G	-0.055703	-0.0211	0.0111	0.02	4.862e-07	0.2867	142646	0.000176512	25.1829	12.9194
MDD	HGF	rs27732	A	G	A	G	0.0295005	-0.0079	0.0091	0.0161	0.001238	0.6233	142646	7.36692e-05	10.5092	12.9194
MDD	HGF	rs2018142	A	C	A	C	-0.0456042	-0.0094	0.0089	0.0158	2.901e-07	0.5574	142646	0.000184031	26.2558	12.9194
MDD	HGF	rs4869056	A	G	A	G	-0.0305004	-0.0056	0.0092	0.0165	0.0009351	0.7194	142646	7.70449e-05	10.9908	12.9194
MDD	HGF	rs10950398	A	G	A	G	0.0244975	-0.0235	0.0093	0.0164	0.008558	0.1506	135581	5.11747e-05	6.93857	12.2794
MDD	HGF	rs12666117	A	G	A	G	0.0199007	-0.0082	0.009	0.0156	0.02688	0.5931	142646	3.42748e-05	4.88927	12.9194
MDD	HGF	rs1354115	A	C	A	C	0.0189984	0.0161	0.0092	0.0162	0.03905	0.3198	142646	2.98941e-05	4.26434	12.9194
MDD	HGF	rs10959913	T	G	T	G	0.0406044	0.0281	0.0108	0.0201	0.0001625	0.1689	135581	0.000104245	14.1349	12.2794
MDD	HGF	rs7856424	T	C	T	C	-0.0478046	0.0174	0.0099	0.0167	1.35e-06	0.3078	142646	0.000163433	23.3165	12.9194
MDD	HGF	rs61867293	T	C	T	C	-0.0442027	0.0134	0.0111	0.0188	6.403e-05	0.4755	142646	0.000111159	15.8579	12.9194
MDD	HGF	rs1806153	T	G	T	G	0.0327963	-0.0155	0.011	0.0186	0.002953	0.402	142646	6.23128e-05	8.8891	12.9194
MDD	HGF	rs4074723	A	C	A	C	-0.0289964	0.0278	0.0091	0.0168	0.001351	0.09839	142646	7.11727e-05	10.1531	12.9194
MDD	HGF	rs12552	A	G	A	G	0.0425996	-0.0062	0.009	0.0159	2.193e-06	0.6761	142646	0.000157036	22.4037	12.9194
MDD	HGF	rs4904738	T	C	T	C	-0.0473956	0.0085	0.009	0.016	1.453e-07	0.5996	142646	0.000194378	27.7323	12.9194
MDD	HGF	rs915057	A	G	A	G	-0.0358034	-0.0093	0.009	0.0159	7.451e-05	0.565	142646	0.000110931	15.8255	12.9194
MDD	HGF	rs3742786	A	G	A	G	0.0263011	-0.0043	0.0089	0.0164	0.003194	0.7844	142646	6.12182e-05	8.73295	12.9194
MDD	HGF	rs10149470	A	G	A	G	-0.0319965	-0.0106	0.0092	0.0157	0.0004915	0.499	142646	8.47875e-05	12.0955	12.9194
MDD	HGF	rs8025231	A	C	A	C	-0.0243029	0.0086	0.0089	0.0156	0.006426	0.5888	142646	5.22703e-05	7.45644	12.9194
MDD	HGF	rs8063603	A	G	A	G	-0.0316042	0.015	0.0096	0.0163	0.0009933	0.3566	142646	7.59721e-05	10.8378	12.9194
MDD	HGF	rs7200826	T	C	T	C	0.0350003	0.0181	0.0102	0.0164	0.0005777	0.2697	142646	8.25367e-05	11.7743	12.9194
MDD	HGF	rs17727765	T	C	T	C	-0.0559039	-0.0045	0.0167	0.0252	0.0008014	0.8604	142646	7.85521e-05	11.2059	12.9194
MDD	HGF	rs62099069	A	T	A	T	-0.0235962	-0.0111	0.0091	0.0163	0.009523	0.4949	142646	4.71326e-05	6.72351	12.9194
MDD	HGF	rs11663393	A	G	A	G	0.0317021	0.0202	0.009	0.0159	0.0004281	0.2073	142646	8.6975e-05	12.4075	12.9194
MDD	HGF	rs12958048	A	G	A	G	0.042197	0.0367	0.0095	0.0181	9.137e-06	0.04708	142646	0.000138292	19.7293	12.9194
MDD	IL-1β	rs1432639	A	C	A	C	0.0481042	0.0233	0.0091	0.0196	1.269e-07	0.7676	142646	0.000195857	27.9433	12.9194
MDD	IL-1β	rs4261101	A	G	A	G	-0.0208968	-0.0123	0.0093	0.02	0.02469	0.3402	142646	3.53932e-05	5.04881	12.9194
MDD	IL-1β	rs11682175	T	C	T	C	-0.019295	0.0243	0.0089	0.0192	0.03108	0.4522	142646	3.29484e-05	4.70004	12.9194
MDD	IL-1β	rs1226412	T	C	T	C	0.0263985	0.0023	0.0112	0.0219	0.01791	0.9326	142646	3.89444e-05	5.5554	12.9194
MDD	IL-1β	rs9862324	T	C	T	C	-0.0221025	0.0078	0.0094	0.0195	0.0186	0.5416	142646	3.87569e-05	5.52866	12.9194
MDD	IL-1β	rs7430565	A	G	A	G	-0.0262002	0.005	0.009	0.0189	0.003602	0.2145	142646	5.94074e-05	8.47461	12.9194
MDD	IL-1β	rs34215985	C	G	C	G	-0.055703	0.0033	0.0111	0.0235	4.862e-07	0.6728	142646	0.000176512	25.1829	12.9194
MDD	IL-1β	rs27732	A	G	A	G	0.0295005	-0.0127	0.0091	0.0192	0.001238	0.4758	142646	7.36692e-05	10.5092	12.9194
MDD	IL-1β	rs2018142	A	C	A	C	-0.0456042	-0.0039	0.0089	0.0189	2.901e-07	0.8955	142646	0.000184031	26.2558	12.9194
MDD	IL-1β	rs4869056	A	G	A	G	-0.0305004	-0.0163	0.0092	0.0195	0.0009351	0.4253	142646	7.70449e-05	10.9908	12.9194
MDD	IL-1β	rs10950398	A	G	A	G	0.0244975	0.0009	0.0093	0.0197	0.008558	0.571	135581	5.11747e-05	6.93857	12.2794
MDD	IL-1β	rs12666117	A	G	A	G	0.0199007	-0.0111	0.009	0.0189	0.02688	0.9395	142646	3.42748e-05	4.88927	12.9194
MDD	IL-1β	rs1354115	A	C	A	C	0.0189984	-0.0172	0.0092	0.0193	0.03905	0.9859	142646	2.98941e-05	4.26434	12.9194
MDD	IL-1β	rs10959913	T	G	T	G	0.0406044	-0.001	0.0108	0.0237	0.0001625	0.7769	135581	0.000104245	14.1349	12.2794
MDD	IL-1β	rs7856424	T	C	T	C	-0.0478046	-0.0063	0.0099	0.0201	1.35e-06	0.7845	142646	0.000163433	23.3165	12.9194
MDD	IL-1β	rs61867293	T	C	T	C	-0.0442027	0.0264	0.0111	0.0226	6.403e-05	0.8442	142646	0.000111159	15.8579	12.9194
MDD	IL-1β	rs1806153	T	G	T	G	0.0327963	-0.0041	0.011	0.0221	0.002953	0.8795	142646	6.23128e-05	8.8891	12.9194
MDD	IL-1β	rs4074723	A	C	A	C	-0.0289964	0.0085	0.0091	0.0201	0.001351	0.8668	142646	7.11727e-05	10.1531	12.9194
MDD	IL-1β	rs12552	A	G	A	G	0.0425996	0.017	0.009	0.0187	2.193e-06	0.9719	142646	0.000157036	22.4037	12.9194
MDD	IL-1β	rs4904738	T	C	T	C	-0.0473956	-0.0367	0.009	0.0193	1.453e-07	0.09801	142646	0.000194378	27.7323	12.9194
MDD	IL-1β	rs915057	A	G	A	G	-0.0358034	-0.0063	0.009	0.0192	7.451e-05	0.775	142646	0.000110931	15.8255	12.9194
MDD	IL-1β	rs3742786	A	G	A	G	0.0263011	0.0289	0.0089	0.0194	0.003194	0.6581	142646	6.12182e-05	8.73295	12.9194
MDD	IL-1β	rs10149470	A	G	A	G	-0.0319965	0.0052	0.0092	0.0187	0.0004915	0.2691	142646	8.47875e-05	12.0955	12.9194
MDD	IL-1β	rs8025231	A	C	A	C	-0.0243029	-0.0054	0.0089	0.0184	0.006426	0.3443	142646	5.22703e-05	7.45644	12.9194
MDD	IL-1β	rs8063603	A	G	A	G	-0.0316042	0.018	0.0096	0.0195	0.0009933	0.4307	142646	7.59721e-05	10.8378	12.9194
MDD	IL-1β	rs7200826	T	C	T	C	0.0350003	0.0123	0.0102	0.0196	0.0005777	0.6362	142646	8.25367e-05	11.7743	12.9194
MDD	IL-1β	rs17727765	T	C	T	C	-0.0559039	-0.0068	0.0167	0.0299	0.0008014	0.3233	142646	7.85521e-05	11.2059	12.9194
MDD	IL-1β	rs62099069	A	T	A	T	-0.0235962	-0.0286	0.0091	0.0193	0.009523	0.5982	142646	4.71326e-05	6.72351	12.9194
MDD	IL-1β	rs11663393	A	G	A	G	0.0317021	0.0068	0.009	0.0189	0.0004281	0.2	142646	8.6975e-05	12.4075	12.9194
MDD	IL-1β	rs12958048	A	G	A	G	0.042197	0.0101	0.0095	0.0215	9.137e-06	0.2527	142646	0.000138292	19.7293	12.9194
MDD	IL1ra	rs1432639	A	C	A	C	0.0481042	0.0223	0.0091	0.0248	1.269e-07	0.3699	142646	0.000195857	27.9433	12.9194
MDD	IL1ra	rs4261101	A	G	A	G	-0.0208968	-0.016	0.0093	0.0253	0.02469	0.5268	142646	3.53932e-05	5.04881	12.9194
MDD	IL1ra	rs11682175	T	C	T	C	-0.019295	0.0289	0.0089	0.0242	0.03108	0.2426	142646	3.29484e-05	4.70004	12.9194
MDD	IL1ra	rs1226412	T	C	T	C	0.0263985	-0.0237	0.0112	0.0273	0.01791	0.3811	142646	3.89444e-05	5.5554	12.9194
MDD	IL1ra	rs9862324	T	C	T	C	-0.0221025	0.0099	0.0094	0.0245	0.0186	0.692	142646	3.87569e-05	5.52866	12.9194
MDD	IL1ra	rs7430565	A	G	A	G	-0.0262002	-0.0037	0.009	0.0237	0.003602	0.8757	142646	5.94074e-05	8.47461	12.9194
MDD	IL1ra	rs34215985	C	G	C	G	-0.055703	0.0139	0.0111	0.0298	4.862e-07	0.6423	142646	0.000176512	25.1829	12.9194
MDD	IL1ra	rs27732	A	G	A	G	0.0295005	-0.0044	0.0091	0.0244	0.001238	0.8591	142646	7.36692e-05	10.5092	12.9194
MDD	IL1ra	rs2018142	A	C	A	C	-0.0456042	0.0026	0.0089	0.0238	2.901e-07	0.9056	142646	0.000184031	26.2558	12.9194
MDD	IL1ra	rs4869056	A	G	A	G	-0.0305004	-0.0202	0.0092	0.0246	0.0009351	0.4126	142646	7.70449e-05	10.9908	12.9194
MDD	IL1ra	rs10950398	A	G	A	G	0.0244975	0.023	0.0093	0.0249	0.008558	0.3564	135581	5.11747e-05	6.93857	12.2794
MDD	IL1ra	rs12666117	A	G	A	G	0.0199007	0.0093	0.009	0.0237	0.02688	0.691	142646	3.42748e-05	4.88927	12.9194
MDD	IL1ra	rs1354115	A	C	A	C	0.0189984	0.0116	0.0092	0.0243	0.03905	0.6253	142646	2.98941e-05	4.26434	12.9194
MDD	IL1ra	rs10959913	T	G	T	G	0.0406044	-0.0312	0.0108	0.03	0.0001625	0.2963	135581	0.000104245	14.1349	12.2794
MDD	IL1ra	rs7856424	T	C	T	C	-0.0478046	-0.0073	0.0099	0.0255	1.35e-06	0.7788	142646	0.000163433	23.3165	12.9194
MDD	IL1ra	rs61867293	T	C	T	C	-0.0442027	-0.0203	0.0111	0.0284	6.403e-05	0.4727	142646	0.000111159	15.8579	12.9194
MDD	IL1ra	rs1806153	T	G	T	G	0.0327963	-0.0073	0.011	0.0279	0.002953	0.7955	142646	6.23128e-05	8.8891	12.9194
MDD	IL1ra	rs4074723	A	C	A	C	-0.0289964	-0.0017	0.0091	0.0256	0.001351	0.932	142646	7.11727e-05	10.1531	12.9194
MDD	IL1ra	rs12552	A	G	A	G	0.0425996	-0.0047	0.009	0.0236	2.193e-06	0.8441	142646	0.000157036	22.4037	12.9194
MDD	IL1ra	rs4904738	T	C	T	C	-0.0473956	-0.0516	0.009	0.0242	1.453e-07	0.0339	142646	0.000194378	27.7323	12.9194
MDD	IL1ra	rs915057	A	G	A	G	-0.0358034	-0.0134	0.009	0.0242	7.451e-05	0.5839	142646	0.000110931	15.8255	12.9194
MDD	IL1ra	rs3742786	A	G	A	G	0.0263011	0.0155	0.0089	0.0245	0.003194	0.5194	142646	6.12182e-05	8.73295	12.9194
MDD	IL1ra	rs10149470	A	G	A	G	-0.0319965	0.0019	0.0092	0.0236	0.0004915	0.9446	142646	8.47875e-05	12.0955	12.9194
MDD	IL1ra	rs8025231	A	C	A	C	-0.0243029	0.0162	0.0089	0.0233	0.006426	0.487	142646	5.22703e-05	7.45644	12.9194
MDD	IL1ra	rs8063603	A	G	A	G	-0.0316042	0.009	0.0096	0.0245	0.0009933	0.7155	142646	7.59721e-05	10.8378	12.9194
MDD	IL1ra	rs7200826	T	C	T	C	0.0350003	-0.0032	0.0102	0.0247	0.0005777	0.8977	142646	8.25367e-05	11.7743	12.9194
MDD	IL1ra	rs17727765	T	C	T	C	-0.0559039	0.0223	0.0167	0.0377	0.0008014	0.5346	142646	7.85521e-05	11.2059	12.9194
MDD	IL1ra	rs62099069	A	T	A	T	-0.0235962	0.0035	0.0091	0.0244	0.009523	0.897	142646	4.71326e-05	6.72351	12.9194
MDD	IL1ra	rs11663393	A	G	A	G	0.0317021	0.0339	0.009	0.0239	0.0004281	0.1553	142646	8.6975e-05	12.4075	12.9194
MDD	IL1ra	rs12958048	A	G	A	G	0.042197	0.0075	0.0095	0.0271	9.137e-06	0.7769	142646	0.000138292	19.7293	12.9194
MDD	IL-6	rs1432639	A	C	A	C	0.0481042	-0.0135	0.0091	0.0164	1.269e-07	0.415	142646	0.000195857	27.9433	12.9194
MDD	IL-6	rs4261101	A	G	A	G	-0.0208968	-0.0173	0.0093	0.0172	0.02469	0.3241	142646	3.53932e-05	5.04881	12.9194
MDD	IL-6	rs11682175	T	C	T	C	-0.019295	0.0015	0.0089	0.016	0.03108	0.9377	142646	3.29484e-05	4.70004	12.9194
MDD	IL-6	rs1226412	T	C	T	C	0.0263985	-0.0084	0.0112	0.0183	0.01791	0.6474	142646	3.89444e-05	5.5554	12.9194
MDD	IL-6	rs9862324	T	C	T	C	-0.0221025	0.0137	0.0094	0.0166	0.0186	0.4164	142646	3.87569e-05	5.52866	12.9194
MDD	IL-6	rs7430565	A	G	A	G	-0.0262002	0.0086	0.009	0.0157	0.003602	0.5862	142646	5.94074e-05	8.47461	12.9194
MDD	IL-6	rs34215985	C	G	C	G	-0.055703	0.0088	0.0111	0.0201	4.862e-07	0.6688	142646	0.000176512	25.1829	12.9194
MDD	IL-6	rs27732	A	G	A	G	0.0295005	-0.0172	0.0091	0.0162	0.001238	0.2886	142646	7.36692e-05	10.5092	12.9194
MDD	IL-6	rs2018142	A	C	A	C	-0.0456042	0.0073	0.0089	0.0159	2.901e-07	0.6443	142646	0.000184031	26.2558	12.9194
MDD	IL-6	rs4869056	A	G	A	G	-0.0305004	0.0116	0.0092	0.0166	0.0009351	0.4943	142646	7.70449e-05	10.9908	12.9194
MDD	IL-6	rs10950398	A	G	A	G	0.0244975	0.0152	0.0093	0.0165	0.008558	0.3541	135581	5.11747e-05	6.93857	12.2794
MDD	IL-6	rs12666117	A	G	A	G	0.0199007	0.0113	0.009	0.0157	0.02688	0.474	142646	3.42748e-05	4.88927	12.9194
MDD	IL-6	rs1354115	A	C	A	C	0.0189984	0.0171	0.0092	0.0163	0.03905	0.2879	142646	2.98941e-05	4.26434	12.9194
MDD	IL-6	rs10959913	T	G	T	G	0.0406044	0.0109	0.0108	0.0202	0.0001625	0.5848	135581	0.000104245	14.1349	12.2794
MDD	IL-6	rs7856424	T	C	T	C	-0.0478046	0.0204	0.0099	0.0168	1.35e-06	0.2271	142646	0.000163433	23.3165	12.9194
MDD	IL-6	rs61867293	T	C	T	C	-0.0442027	-0.0099	0.0111	0.0189	6.403e-05	0.5968	142646	0.000111159	15.8579	12.9194
MDD	IL-6	rs1806153	T	G	T	G	0.0327963	-0.0048	0.011	0.0187	0.002953	0.8009	142646	6.23128e-05	8.8891	12.9194
MDD	IL-6	rs4074723	A	C	A	C	-0.0289964	0.0284	0.0091	0.0169	0.001351	0.09611	142646	7.11727e-05	10.1531	12.9194
MDD	IL-6	rs12552	A	G	A	G	0.0425996	-0.0069	0.009	0.0159	2.193e-06	0.6756	142646	0.000157036	22.4037	12.9194
MDD	IL-6	rs4904738	T	C	T	C	-0.0473956	-0.018	0.009	0.016	1.453e-07	0.2636	142646	0.000194378	27.7323	12.9194
MDD	IL-6	rs915057	A	G	A	G	-0.0358034	-0.0187	0.009	0.016	7.451e-05	0.2444	142646	0.000110931	15.8255	12.9194
MDD	IL-6	rs3742786	A	G	A	G	0.0263011	-0.0066	0.0089	0.0165	0.003194	0.6928	142646	6.12182e-05	8.73295	12.9194
MDD	IL-6	rs10149470	A	G	A	G	-0.0319965	0.0043	0.0092	0.0158	0.0004915	0.7867	142646	8.47875e-05	12.0955	12.9194
MDD	IL-6	rs8025231	A	C	A	C	-0.0243029	-0.006	0.0089	0.0157	0.006426	0.7019	142646	5.22703e-05	7.45644	12.9194
MDD	IL-6	rs8063603	A	G	A	G	-0.0316042	0.0252	0.0096	0.0164	0.0009933	0.122	142646	7.59721e-05	10.8378	12.9194
MDD	IL-6	rs7200826	T	C	T	C	0.0350003	0.0122	0.0102	0.0165	0.0005777	0.4587	142646	8.25367e-05	11.7743	12.9194
MDD	IL-6	rs17727765	T	C	T	C	-0.0559039	0.0178	0.0167	0.0253	0.0008014	0.4654	142646	7.85521e-05	11.2059	12.9194
MDD	IL-6	rs62099069	A	T	A	T	-0.0235962	0.0014	0.0091	0.0164	0.009523	0.9411	142646	4.71326e-05	6.72351	12.9194
MDD	IL-6	rs11663393	A	G	A	G	0.0317021	0.0285	0.009	0.016	0.0004281	0.07462	142646	8.6975e-05	12.4075	12.9194
MDD	IL-6	rs12958048	A	G	A	G	0.042197	-0.0021	0.0095	0.0183	9.137e-06	0.8927	142646	0.000138292	19.7293	12.9194
MDD	IL-8	rs1432639	A	C	A	C	0.0481042	0.0138	0.0091	0.0251	1.269e-07	0.579	142646	0.000195857	27.9433	12.9194
MDD	IL-8	rs4261101	A	G	A	G	-0.0208968	-0.002	0.0093	0.0256	0.02469	0.939	142646	3.53932e-05	5.04881	12.9194
MDD	IL-8	rs11682175	T	C	T	C	-0.019295	0.0239	0.0089	0.0246	0.03108	0.345	142646	3.29484e-05	4.70004	12.9194
MDD	IL-8	rs1226412	T	C	T	C	0.0263985	-0.0412	0.0112	0.0278	0.01791	0.1325	142646	3.89444e-05	5.5554	12.9194
MDD	IL-8	rs9862324	T	C	T	C	-0.0221025	0.0044	0.0094	0.0249	0.0186	0.859	142646	3.87569e-05	5.52866	12.9194
MDD	IL-8	rs7430565	A	G	A	G	-0.0262002	-0.0133	0.009	0.024	0.003602	0.5785	142646	5.94074e-05	8.47461	12.9194
MDD	IL-8	rs34215985	C	G	C	G	-0.055703	0.0011	0.0111	0.0302	4.862e-07	0.978	142646	0.000176512	25.1829	12.9194
MDD	IL-8	rs27732	A	G	A	G	0.0295005	-0.0371	0.0091	0.0248	0.001238	0.1347	142646	7.36692e-05	10.5092	12.9194
MDD	IL-8	rs2018142	A	C	A	C	-0.0456042	0.0045	0.0089	0.0241	2.901e-07	0.8477	142646	0.000184031	26.2558	12.9194
MDD	IL-8	rs4869056	A	G	A	G	-0.0305004	-0.0375	0.0092	0.025	0.0009351	0.1343	142646	7.70449e-05	10.9908	12.9194
MDD	IL-8	rs10950398	A	G	A	G	0.0244975	0.0216	0.0093	0.0253	0.008558	0.3932	135581	5.11747e-05	6.93857	12.2794
MDD	IL-8	rs12666117	A	G	A	G	0.0199007	0.0094	0.009	0.0241	0.02688	0.7	142646	3.42748e-05	4.88927	12.9194
MDD	IL-8	rs1354115	A	C	A	C	0.0189984	0.0451	0.0092	0.0247	0.03905	0.06686	142646	2.98941e-05	4.26434	12.9194
MDD	IL-8	rs10959913	T	G	T	G	0.0406044	0.0296	0.0108	0.0305	0.0001625	0.3143	135581	0.000104245	14.1349	12.2794
MDD	IL-8	rs7856424	T	C	T	C	-0.0478046	-0.0061	0.0099	0.0258	1.35e-06	0.7993	142646	0.000163433	23.3165	12.9194
MDD	IL-8	rs61867293	T	C	T	C	-0.0442027	0.0141	0.0111	0.0289	6.403e-05	0.6203	142646	0.000111159	15.8579	12.9194
MDD	IL-8	rs1806153	T	G	T	G	0.0327963	-0.0197	0.011	0.0282	0.002953	0.4876	142646	6.23128e-05	8.8891	12.9194
MDD	IL-8	rs4074723	A	C	A	C	-0.0289964	0.0088	0.0091	0.0259	0.001351	0.7487	142646	7.11727e-05	10.1531	12.9194
MDD	IL-8	rs12552	A	G	A	G	0.0425996	-0.0076	0.009	0.0239	2.193e-06	0.7551	142646	0.000157036	22.4037	12.9194
MDD	IL-8	rs4904738	T	C	T	C	-0.0473956	-0.0409	0.009	0.0245	1.453e-07	0.09621	142646	0.000194378	27.7323	12.9194
MDD	IL-8	rs915057	A	G	A	G	-0.0358034	0.0172	0.009	0.0245	7.451e-05	0.4818	142646	0.000110931	15.8255	12.9194
MDD	IL-8	rs3742786	A	G	A	G	0.0263011	-0.0048	0.0089	0.0249	0.003194	0.8482	142646	6.12182e-05	8.73295	12.9194
MDD	IL-8	rs10149470	A	G	A	G	-0.0319965	0.0246	0.0092	0.024	0.0004915	0.3032	142646	8.47875e-05	12.0955	12.9194
MDD	IL-8	rs8025231	A	C	A	C	-0.0243029	0.0665	0.0089	0.0236	0.006426	0.004866	142646	5.22703e-05	7.45644	12.9194
MDD	IL-8	rs8063603	A	G	A	G	-0.0316042	-0.0136	0.0096	0.0248	0.0009933	0.5846	142646	7.59721e-05	10.8378	12.9194
MDD	IL-8	rs7200826	T	C	T	C	0.0350003	-0.0182	0.0102	0.0251	0.0005777	0.4665	142646	8.25367e-05	11.7743	12.9194
MDD	IL-8	rs17727765	T	C	T	C	-0.0559039	-0.0424	0.0167	0.0383	0.0008014	0.2761	142646	7.85521e-05	11.2059	12.9194
MDD	IL-8	rs62099069	A	T	A	T	-0.0235962	0.0072	0.0091	0.0246	0.009523	0.7721	142646	4.71326e-05	6.72351	12.9194
MDD	IL-8	rs11663393	A	G	A	G	0.0317021	0.0377	0.009	0.0241	0.0004281	0.1175	142646	8.6975e-05	12.4075	12.9194
MDD	IL-8	rs12958048	A	G	A	G	0.042197	0.0204	0.0095	0.0275	9.137e-06	0.464	142646	0.000138292	19.7293	12.9194
MDD	IL-10	rs1432639	A	C	A	C	0.0481042	-0.0133	0.0091	0.0169	1.269e-07	0.4309	142646	0.000195857	27.9433	12.9194
MDD	IL-10	rs4261101	A	G	A	G	-0.0208968	-0.0062	0.0093	0.0177	0.02469	0.7391	142646	3.53932e-05	5.04881	12.9194
MDD	IL-10	rs11682175	T	C	T	C	-0.019295	-0.0245	0.0089	0.0165	0.03108	0.1375	142646	3.29484e-05	4.70004	12.9194
MDD	IL-10	rs1226412	T	C	T	C	0.0263985	-0.0035	0.0112	0.0188	0.01791	0.8425	142646	3.89444e-05	5.5554	12.9194
MDD	IL-10	rs9862324	T	C	T	C	-0.0221025	0.0244	0.0094	0.0171	0.0186	0.153	142646	3.87569e-05	5.52866	12.9194
MDD	IL-10	rs7430565	A	G	A	G	-0.0262002	-0.0076	0.009	0.0162	0.003602	0.6395	142646	5.94074e-05	8.47461	12.9194
MDD	IL-10	rs34215985	C	G	C	G	-0.055703	-0.0016	0.0111	0.0207	4.862e-07	0.9337	142646	0.000176512	25.1829	12.9194
MDD	IL-10	rs27732	A	G	A	G	0.0295005	-0.0111	0.0091	0.0167	0.001238	0.5043	142646	7.36692e-05	10.5092	12.9194
MDD	IL-10	rs2018142	A	C	A	C	-0.0456042	-0.0007	0.0089	0.0164	2.901e-07	0.9727	142646	0.000184031	26.2558	12.9194
MDD	IL-10	rs4869056	A	G	A	G	-0.0305004	-0.0238	0.0092	0.0171	0.0009351	0.1717	142646	7.70449e-05	10.9908	12.9194
MDD	IL-10	rs10950398	A	G	A	G	0.0244975	0.0096	0.0093	0.017	0.008558	0.5599	135581	5.11747e-05	6.93857	12.2794
MDD	IL-10	rs12666117	A	G	A	G	0.0199007	-0.0023	0.009	0.0162	0.02688	0.8859	142646	3.42748e-05	4.88927	12.9194
MDD	IL-10	rs1354115	A	C	A	C	0.0189984	0.0111	0.0092	0.0167	0.03905	0.5058	142646	2.98941e-05	4.26434	12.9194
MDD	IL-10	rs10959913	T	G	T	G	0.0406044	0.0214	0.0108	0.0208	0.0001625	0.3007	135581	0.000104245	14.1349	12.2794
MDD	IL-10	rs7856424	T	C	T	C	-0.0478046	0.0012	0.0099	0.0173	1.35e-06	0.9521	142646	0.000163433	23.3165	12.9194
MDD	IL-10	rs61867293	T	C	T	C	-0.0442027	-0.0186	0.0111	0.0195	6.403e-05	0.3375	142646	0.000111159	15.8579	12.9194
MDD	IL-10	rs1806153	T	G	T	G	0.0327963	0.0067	0.011	0.0193	0.002953	0.7223	142646	6.23128e-05	8.8891	12.9194
MDD	IL-10	rs4074723	A	C	A	C	-0.0289964	0.0364	0.0091	0.0174	0.001351	0.03792	142646	7.11727e-05	10.1531	12.9194
MDD	IL-10	rs12552	A	G	A	G	0.0425996	0.0148	0.009	0.0164	2.193e-06	0.3675	142646	0.000157036	22.4037	12.9194
MDD	IL-10	rs4904738	T	C	T	C	-0.0473956	-0.0233	0.009	0.0166	1.453e-07	0.1578	142646	0.000194378	27.7323	12.9194
MDD	IL-10	rs915057	A	G	A	G	-0.0358034	-0.0142	0.009	0.0165	7.451e-05	0.3969	142646	0.000110931	15.8255	12.9194
MDD	IL-10	rs3742786	A	G	A	G	0.0263011	-0.002	0.0089	0.017	0.003194	0.8981	142646	6.12182e-05	8.73295	12.9194
MDD	IL-10	rs10149470	A	G	A	G	-0.0319965	-0.0051	0.0092	0.0163	0.0004915	0.7578	142646	8.47875e-05	12.0955	12.9194
MDD	IL-10	rs8025231	A	C	A	C	-0.0243029	-0.0082	0.0089	0.0162	0.006426	0.6109	142646	5.22703e-05	7.45644	12.9194
MDD	IL-10	rs8063603	A	G	A	G	-0.0316042	-0.006	0.0096	0.0168	0.0009933	0.7241	142646	7.59721e-05	10.8378	12.9194
MDD	IL-10	rs7200826	T	C	T	C	0.0350003	-0.0051	0.0102	0.0169	0.0005777	0.7608	142646	8.25367e-05	11.7743	12.9194
MDD	IL-10	rs17727765	T	C	T	C	-0.0559039	0.0416	0.0167	0.026	0.0008014	0.1038	142646	7.85521e-05	11.2059	12.9194
MDD	IL-10	rs62099069	A	T	A	T	-0.0235962	-0.01	0.0091	0.0169	0.009523	0.5465	142646	4.71326e-05	6.72351	12.9194
MDD	IL-10	rs11663393	A	G	A	G	0.0317021	0.0084	0.009	0.0164	0.0004281	0.6055	142646	8.6975e-05	12.4075	12.9194
MDD	IL-10	rs12958048	A	G	A	G	0.042197	-0.0007	0.0095	0.0188	9.137e-06	0.9642	142646	0.000138292	19.7293	12.9194
MDD	IL-13	rs1432639	A	C	A	C	0.0481042	0.0117	0.0091	0.025	1.269e-07	0.6419	142646	0.000195857	27.9433	12.9194
MDD	IL-13	rs4261101	A	G	A	G	-0.0208968	-0.0196	0.0093	0.0256	0.02469	0.4459	142646	3.53932e-05	5.04881	12.9194
MDD	IL-13	rs11682175	T	C	T	C	-0.019295	-0.0275	0.0089	0.0245	0.03108	0.2672	142646	3.29484e-05	4.70004	12.9194
MDD	IL-13	rs1226412	T	C	T	C	0.0263985	-0.0073	0.0112	0.0278	0.01791	0.7939	142646	3.89444e-05	5.5554	12.9194
MDD	IL-13	rs9862324	T	C	T	C	-0.0221025	-0.0007	0.0094	0.0248	0.0186	0.9775	142646	3.87569e-05	5.52866	12.9194
MDD	IL-13	rs7430565	A	G	A	G	-0.0262002	0.0004	0.009	0.0239	0.003602	0.9851	142646	5.94074e-05	8.47461	12.9194
MDD	IL-13	rs34215985	C	G	C	G	-0.055703	-0.0075	0.0111	0.03	4.862e-07	0.7975	142646	0.000176512	25.1829	12.9194
MDD	IL-13	rs27732	A	G	A	G	0.0295005	-0.0032	0.0091	0.0247	0.001238	0.8993	142646	7.36692e-05	10.5092	12.9194
MDD	IL-13	rs2018142	A	C	A	C	-0.0456042	0.011	0.0089	0.0241	2.901e-07	0.6456	142646	0.000184031	26.2558	12.9194
MDD	IL-13	rs4869056	A	G	A	G	-0.0305004	0.0005	0.0092	0.0249	0.0009351	0.9891	142646	7.70449e-05	10.9908	12.9194
MDD	IL-13	rs10950398	A	G	A	G	0.0244975	0.0447	0.0093	0.0252	0.008558	0.07472	135581	5.11747e-05	6.93857	12.2794
MDD	IL-13	rs12666117	A	G	A	G	0.0199007	0.0167	0.009	0.024	0.02688	0.4918	142646	3.42748e-05	4.88927	12.9194
MDD	IL-13	rs1354115	A	C	A	C	0.0189984	-0.0102	0.0092	0.0246	0.03905	0.6817	142646	2.98941e-05	4.26434	12.9194
MDD	IL-13	rs10959913	T	G	T	G	0.0406044	-0.0151	0.0108	0.0304	0.0001625	0.6271	135581	0.000104245	14.1349	12.2794
MDD	IL-13	rs7856424	T	C	T	C	-0.0478046	-0.0243	0.0099	0.0258	1.35e-06	0.3457	142646	0.000163433	23.3165	12.9194
MDD	IL-13	rs61867293	T	C	T	C	-0.0442027	-0.0075	0.0111	0.0288	6.403e-05	0.7965	142646	0.000111159	15.8579	12.9194
MDD	IL-13	rs1806153	T	G	T	G	0.0327963	0.0082	0.011	0.0283	0.002953	0.7664	142646	6.23128e-05	8.8891	12.9194
MDD	IL-13	rs4074723	A	C	A	C	-0.0289964	0.0113	0.0091	0.0258	0.001351	0.6709	142646	7.11727e-05	10.1531	12.9194
MDD	IL-13	rs12552	A	G	A	G	0.0425996	0.021	0.009	0.0239	2.193e-06	0.3793	142646	0.000157036	22.4037	12.9194
MDD	IL-13	rs4904738	T	C	T	C	-0.0473956	-0.0145	0.009	0.0245	1.453e-07	0.5556	142646	0.000194378	27.7323	12.9194
MDD	IL-13	rs915057	A	G	A	G	-0.0358034	0.0044	0.009	0.0245	7.451e-05	0.8502	142646	0.000110931	15.8255	12.9194
MDD	IL-13	rs3742786	A	G	A	G	0.0263011	0.0174	0.0089	0.0248	0.003194	0.4813	142646	6.12182e-05	8.73295	12.9194
MDD	IL-13	rs10149470	A	G	A	G	-0.0319965	0.0173	0.0092	0.0239	0.0004915	0.4689	142646	8.47875e-05	12.0955	12.9194
MDD	IL-13	rs8025231	A	C	A	C	-0.0243029	-0.0056	0.0089	0.0236	0.006426	0.811	142646	5.22703e-05	7.45644	12.9194
MDD	IL-13	rs8063603	A	G	A	G	-0.0316042	-0.0187	0.0096	0.0248	0.0009933	0.4442	142646	7.59721e-05	10.8378	12.9194
MDD	IL-13	rs7200826	T	C	T	C	0.0350003	-0.0496	0.0102	0.0251	0.0005777	0.04745	142646	8.25367e-05	11.7743	12.9194
MDD	IL-13	rs17727765	T	C	T	C	-0.0559039	0.0737	0.0167	0.0382	0.0008014	0.04952	142646	7.85521e-05	11.2059	12.9194
MDD	IL-13	rs62099069	A	T	A	T	-0.0235962	-0.0148	0.0091	0.0246	0.009523	0.548	142646	4.71326e-05	6.72351	12.9194
MDD	IL-13	rs11663393	A	G	A	G	0.0317021	0.0266	0.009	0.0241	0.0004281	0.2708	142646	8.6975e-05	12.4075	12.9194
MDD	IL-13	rs12958048	A	G	A	G	0.042197	0.0296	0.0095	0.0275	9.137e-06	0.2798	142646	0.000138292	19.7293	12.9194
MDD	IL-17	rs1432639	A	C	A	C	0.0481042	-0.007	0.0091	0.0169	1.269e-07	0.6791	142646	0.000195857	27.9433	12.9194
MDD	IL-17	rs4261101	A	G	A	G	-0.0208968	-0.0092	0.0093	0.0176	0.02469	0.6042	142646	3.53932e-05	5.04881	12.9194
MDD	IL-17	rs11682175	T	C	T	C	-0.019295	0.0187	0.0089	0.0165	0.03108	0.2557	142646	3.29484e-05	4.70004	12.9194
MDD	IL-17	rs1226412	T	C	T	C	0.0263985	-0.0147	0.0112	0.0188	0.01791	0.428	142646	3.89444e-05	5.5554	12.9194
MDD	IL-17	rs9862324	T	C	T	C	-0.0221025	0.0123	0.0094	0.017	0.0186	0.4664	142646	3.87569e-05	5.52866	12.9194
MDD	IL-17	rs7430565	A	G	A	G	-0.0262002	0.0083	0.009	0.0162	0.003602	0.6059	142646	5.94074e-05	8.47461	12.9194
MDD	IL-17	rs34215985	C	G	C	G	-0.055703	-0.0337	0.0111	0.0207	4.862e-07	0.1037	142646	0.000176512	25.1829	12.9194
MDD	IL-17	rs27732	A	G	A	G	0.0295005	0.0029	0.0091	0.0167	0.001238	0.8613	142646	7.36692e-05	10.5092	12.9194
MDD	IL-17	rs2018142	A	C	A	C	-0.0456042	0.001	0.0089	0.0163	2.901e-07	0.9446	142646	0.000184031	26.2558	12.9194
MDD	IL-17	rs4869056	A	G	A	G	-0.0305004	-0.0192	0.0092	0.0171	0.0009351	0.2663	142646	7.70449e-05	10.9908	12.9194
MDD	IL-17	rs10950398	A	G	A	G	0.0244975	0.0018	0.0093	0.0169	0.008558	0.9201	135581	5.11747e-05	6.93857	12.2794
MDD	IL-17	rs12666117	A	G	A	G	0.0199007	0.0057	0.009	0.0161	0.02688	0.7228	142646	3.42748e-05	4.88927	12.9194
MDD	IL-17	rs1354115	A	C	A	C	0.0189984	0.0175	0.0092	0.0167	0.03905	0.2937	142646	2.98941e-05	4.26434	12.9194
MDD	IL-17	rs10959913	T	G	T	G	0.0406044	-0.0111	0.0108	0.0207	0.0001625	0.5967	135581	0.000104245	14.1349	12.2794
MDD	IL-17	rs7856424	T	C	T	C	-0.0478046	0.0004	0.0099	0.0173	1.35e-06	0.9848	142646	0.000163433	23.3165	12.9194
MDD	IL-17	rs61867293	T	C	T	C	-0.0442027	0.0092	0.0111	0.0194	6.403e-05	0.629	142646	0.000111159	15.8579	12.9194
MDD	IL-17	rs1806153	T	G	T	G	0.0327963	-0.0028	0.011	0.0192	0.002953	0.8826	142646	6.23128e-05	8.8891	12.9194
MDD	IL-17	rs4074723	A	C	A	C	-0.0289964	0.0341	0.0091	0.0174	0.001351	0.05195	142646	7.11727e-05	10.1531	12.9194
MDD	IL-17	rs12552	A	G	A	G	0.0425996	0.0046	0.009	0.0164	2.193e-06	0.7771	142646	0.000157036	22.4037	12.9194
MDD	IL-17	rs4904738	T	C	T	C	-0.0473956	-0.0065	0.009	0.0165	1.453e-07	0.6997	142646	0.000194378	27.7323	12.9194
MDD	IL-17	rs915057	A	G	A	G	-0.0358034	-0.0145	0.009	0.0165	7.451e-05	0.3769	142646	0.000110931	15.8255	12.9194
MDD	IL-17	rs3742786	A	G	A	G	0.0263011	-0.0079	0.0089	0.017	0.003194	0.649	142646	6.12182e-05	8.73295	12.9194
MDD	IL-17	rs10149470	A	G	A	G	-0.0319965	0.005	0.0092	0.0162	0.0004915	0.7552	142646	8.47875e-05	12.0955	12.9194
MDD	IL-17	rs8025231	A	C	A	C	-0.0243029	0.0133	0.0089	0.0161	0.006426	0.4166	142646	5.22703e-05	7.45644	12.9194
MDD	IL-17	rs8063603	A	G	A	G	-0.0316042	-0.0068	0.0096	0.0168	0.0009933	0.6817	142646	7.59721e-05	10.8378	12.9194
MDD	IL-17	rs7200826	T	C	T	C	0.0350003	-0.0016	0.0102	0.0169	0.0005777	0.9187	142646	8.25367e-05	11.7743	12.9194
MDD	IL-17	rs17727765	T	C	T	C	-0.0559039	0.0212	0.0167	0.0258	0.0008014	0.4151	142646	7.85521e-05	11.2059	12.9194
MDD	IL-17	rs62099069	A	T	A	T	-0.0235962	-0.0159	0.0091	0.0168	0.009523	0.3354	142646	4.71326e-05	6.72351	12.9194
MDD	IL-17	rs11663393	A	G	A	G	0.0317021	0.0055	0.009	0.0164	0.0004281	0.7462	142646	8.6975e-05	12.4075	12.9194
MDD	IL-17	rs12958048	A	G	A	G	0.042197	-0.0174	0.0095	0.0187	9.137e-06	0.3473	142646	0.000138292	19.7293	12.9194
MDD	IL-18	rs1432639	A	C	A	C	0.0481042	0.0287	0.0091	0.0247	1.269e-07	0.2458	142646	0.000195857	27.9433	12.9194
MDD	IL-18	rs4261101	A	G	A	G	-0.0208968	0.0379	0.0093	0.0253	0.02469	0.1333	142646	3.53932e-05	5.04881	12.9194
MDD	IL-18	rs11682175	T	C	T	C	-0.019295	-0.0142	0.0089	0.0242	0.03108	0.5621	142646	3.29484e-05	4.70004	12.9194
MDD	IL-18	rs1226412	T	C	T	C	0.0263985	0.0618	0.0112	0.0274	0.01791	0.02315	142646	3.89444e-05	5.5554	12.9194
MDD	IL-18	rs9862324	T	C	T	C	-0.0221025	0.0218	0.0094	0.0246	0.0186	0.3752	142646	3.87569e-05	5.52866	12.9194
MDD	IL-18	rs7430565	A	G	A	G	-0.0262002	-0.0404	0.009	0.0237	0.003602	0.08834	142646	5.94074e-05	8.47461	12.9194
MDD	IL-18	rs34215985	C	G	C	G	-0.055703	-0.0174	0.0111	0.0299	4.862e-07	0.5587	142646	0.000176512	25.1829	12.9194
MDD	IL-18	rs27732	A	G	A	G	0.0295005	0.0169	0.0091	0.0244	0.001238	0.4875	142646	7.36692e-05	10.5092	12.9194
MDD	IL-18	rs2018142	A	C	A	C	-0.0456042	0.0072	0.0089	0.0238	2.901e-07	0.7543	142646	0.000184031	26.2558	12.9194
MDD	IL-18	rs4869056	A	G	A	G	-0.0305004	0.0525	0.0092	0.0246	0.0009351	0.03102	142646	7.70449e-05	10.9908	12.9194
MDD	IL-18	rs10950398	A	G	A	G	0.0244975	0.011	0.0093	0.0249	0.008558	0.6595	135581	5.11747e-05	6.93857	12.2794
MDD	IL-18	rs12666117	A	G	A	G	0.0199007	0.0045	0.009	0.0237	0.02688	0.8469	142646	3.42748e-05	4.88927	12.9194
MDD	IL-18	rs1354115	A	C	A	C	0.0189984	-0.0035	0.0092	0.0243	0.03905	0.8869	142646	2.98941e-05	4.26434	12.9194
MDD	IL-18	rs10959913	T	G	T	G	0.0406044	0.0401	0.0108	0.0301	0.0001625	0.1767	135581	0.000104245	14.1349	12.2794
MDD	IL-18	rs7856424	T	C	T	C	-0.0478046	0.0377	0.0099	0.0254	1.35e-06	0.1413	142646	0.000163433	23.3165	12.9194
MDD	IL-18	rs61867293	T	C	T	C	-0.0442027	0.0326	0.0111	0.0284	6.403e-05	0.2485	142646	0.000111159	15.8579	12.9194
MDD	IL-18	rs1806153	T	G	T	G	0.0327963	-0.0181	0.011	0.0278	0.002953	0.5113	142646	6.23128e-05	8.8891	12.9194
MDD	IL-18	rs4074723	A	C	A	C	-0.0289964	0.0062	0.0091	0.0256	0.001351	0.804	142646	7.11727e-05	10.1531	12.9194
MDD	IL-18	rs12552	A	G	A	G	0.0425996	0.0033	0.009	0.0236	2.193e-06	0.8875	142646	0.000157036	22.4037	12.9194
MDD	IL-18	rs4904738	T	C	T	C	-0.0473956	-0.0304	0.009	0.0242	1.453e-07	0.212	142646	0.000194378	27.7323	12.9194
MDD	IL-18	rs915057	A	G	A	G	-0.0358034	-0.0208	0.009	0.0242	7.451e-05	0.3873	142646	0.000110931	15.8255	12.9194
MDD	IL-18	rs3742786	A	G	A	G	0.0263011	-0.0026	0.0089	0.0245	0.003194	0.9076	142646	6.12182e-05	8.73295	12.9194
MDD	IL-18	rs10149470	A	G	A	G	-0.0319965	-0.0127	0.0092	0.0236	0.0004915	0.5942	142646	8.47875e-05	12.0955	12.9194
MDD	IL-18	rs8025231	A	C	A	C	-0.0243029	-0.0176	0.0089	0.0233	0.006426	0.4501	142646	5.22703e-05	7.45644	12.9194
MDD	IL-18	rs8063603	A	G	A	G	-0.0316042	-0.0004	0.0096	0.0245	0.0009933	0.9722	142646	7.59721e-05	10.8378	12.9194
MDD	IL-18	rs7200826	T	C	T	C	0.0350003	-0.0127	0.0102	0.0247	0.0005777	0.6078	142646	8.25367e-05	11.7743	12.9194
MDD	IL-18	rs17727765	T	C	T	C	-0.0559039	-0.0184	0.0167	0.0379	0.0008014	0.6367	142646	7.85521e-05	11.2059	12.9194
MDD	IL-18	rs62099069	A	T	A	T	-0.0235962	0.0165	0.0091	0.0244	0.009523	0.5011	142646	4.71326e-05	6.72351	12.9194
MDD	IL-18	rs11663393	A	G	A	G	0.0317021	0.0642	0.009	0.0238	0.0004281	0.007143	142646	8.6975e-05	12.4075	12.9194
MDD	IL-18	rs12958048	A	G	A	G	0.042197	0.0377	0.0095	0.0272	9.137e-06	0.1736	142646	0.000138292	19.7293	12.9194
MDD	IP10	rs1432639	A	C	A	C	0.0481042	0.0102	0.0091	0.0246	1.269e-07	0.6801	142646	0.000195857	27.9433	12.9194
MDD	IP10	rs4261101	A	G	A	G	-0.0208968	0.0141	0.0093	0.0251	0.02469	0.5758	142646	3.53932e-05	5.04881	12.9194
MDD	IP10	rs11682175	T	C	T	C	-0.019295	-0.0318	0.0089	0.0241	0.03108	0.1884	142646	3.29484e-05	4.70004	12.9194
MDD	IP10	rs1226412	T	C	T	C	0.0263985	-0.0074	0.0112	0.0272	0.01791	0.785	142646	3.89444e-05	5.5554	12.9194
MDD	IP10	rs9862324	T	C	T	C	-0.0221025	-0.0285	0.0094	0.0244	0.0186	0.2453	142646	3.87569e-05	5.52866	12.9194
MDD	IP10	rs7430565	A	G	A	G	-0.0262002	0.0247	0.009	0.0235	0.003602	0.2934	142646	5.94074e-05	8.47461	12.9194
MDD	IP10	rs34215985	C	G	C	G	-0.055703	-0.0079	0.0111	0.0297	4.862e-07	0.7881	142646	0.000176512	25.1829	12.9194
MDD	IP10	rs27732	A	G	A	G	0.0295005	0.0489	0.0091	0.0242	0.001238	0.04265	142646	7.36692e-05	10.5092	12.9194
MDD	IP10	rs2018142	A	C	A	C	-0.0456042	0.0477	0.0089	0.0236	2.901e-07	0.04407	142646	0.000184031	26.2558	12.9194
MDD	IP10	rs4869056	A	G	A	G	-0.0305004	-0.0204	0.0092	0.0244	0.0009351	0.4012	142646	7.70449e-05	10.9908	12.9194
MDD	IP10	rs10950398	A	G	A	G	0.0244975	0.0104	0.0093	0.0248	0.008558	0.6789	135581	5.11747e-05	6.93857	12.2794
MDD	IP10	rs12666117	A	G	A	G	0.0199007	0.0103	0.009	0.0235	0.02688	0.6588	142646	3.42748e-05	4.88927	12.9194
MDD	IP10	rs1354115	A	C	A	C	0.0189984	-0.0081	0.0092	0.0242	0.03905	0.7407	142646	2.98941e-05	4.26434	12.9194
MDD	IP10	rs10959913	T	G	T	G	0.0406044	0.0053	0.0108	0.0298	0.0001625	0.846	135581	0.000104245	14.1349	12.2794
MDD	IP10	rs7856424	T	C	T	C	-0.0478046	0.0335	0.0099	0.0253	1.35e-06	0.183	142646	0.000163433	23.3165	12.9194
MDD	IP10	rs61867293	T	C	T	C	-0.0442027	-0.0092	0.0111	0.0282	6.403e-05	0.7361	142646	0.000111159	15.8579	12.9194
MDD	IP10	rs1806153	T	G	T	G	0.0327963	-0.029	0.011	0.0277	0.002953	0.2917	142646	6.23128e-05	8.8891	12.9194
MDD	IP10	rs4074723	A	C	A	C	-0.0289964	0.0287	0.0091	0.0254	0.001351	0.2594	142646	7.11727e-05	10.1531	12.9194
MDD	IP10	rs12552	A	G	A	G	0.0425996	-0.0141	0.009	0.0234	2.193e-06	0.5413	142646	0.000157036	22.4037	12.9194
MDD	IP10	rs4904738	T	C	T	C	-0.0473956	-0.0329	0.009	0.024	1.453e-07	0.1739	142646	0.000194378	27.7323	12.9194
MDD	IP10	rs915057	A	G	A	G	-0.0358034	-0.0163	0.009	0.024	7.451e-05	0.4996	142646	0.000110931	15.8255	12.9194
MDD	IP10	rs3742786	A	G	A	G	0.0263011	-0.016	0.0089	0.0243	0.003194	0.5077	142646	6.12182e-05	8.73295	12.9194
MDD	IP10	rs10149470	A	G	A	G	-0.0319965	0.0036	0.0092	0.0235	0.0004915	0.8743	142646	8.47875e-05	12.0955	12.9194
MDD	IP10	rs8025231	A	C	A	C	-0.0243029	-0.025	0.0089	0.0231	0.006426	0.2784	142646	5.22703e-05	7.45644	12.9194
MDD	IP10	rs8063603	A	G	A	G	-0.0316042	0.0164	0.0096	0.0244	0.0009933	0.5039	142646	7.59721e-05	10.8378	12.9194
MDD	IP10	rs7200826	T	C	T	C	0.0350003	-0.0235	0.0102	0.0245	0.0005777	0.3375	142646	8.25367e-05	11.7743	12.9194
MDD	IP10	rs17727765	T	C	T	C	-0.0559039	0.008	0.0167	0.0376	0.0008014	0.8574	142646	7.85521e-05	11.2059	12.9194
MDD	IP10	rs62099069	A	T	A	T	-0.0235962	-0.0256	0.0091	0.0243	0.009523	0.2949	142646	4.71326e-05	6.72351	12.9194
MDD	IP10	rs11663393	A	G	A	G	0.0317021	0.0309	0.009	0.0237	0.0004281	0.194	142646	8.6975e-05	12.4075	12.9194
MDD	IP10	rs12958048	A	G	A	G	0.042197	0.0201	0.0095	0.0269	9.137e-06	0.4766	142646	0.000138292	19.7293	12.9194
MDD	IL-12p70	rs1432639	A	C	A	C	0.0481042	-0.0173	0.0091	0.0164	1.269e-07	0.2919	142646	0.000195857	27.9433	12.9194
MDD	IL-12p70	rs4261101	A	G	A	G	-0.0208968	-0.0039	0.0093	0.0171	0.02469	0.8153	142646	3.53932e-05	5.04881	12.9194
MDD	IL-12p70	rs11682175	T	C	T	C	-0.019295	-0.0251	0.0089	0.0159	0.03108	0.115	142646	3.29484e-05	4.70004	12.9194
MDD	IL-12p70	rs1226412	T	C	T	C	0.0263985	0.0056	0.0112	0.0182	0.01791	0.7599	142646	3.89444e-05	5.5554	12.9194
MDD	IL-12p70	rs9862324	T	C	T	C	-0.0221025	0.0062	0.0094	0.0165	0.0186	0.7012	142646	3.87569e-05	5.52866	12.9194
MDD	IL-12p70	rs7430565	A	G	A	G	-0.0262002	0.0098	0.009	0.0156	0.003602	0.5266	142646	5.94074e-05	8.47461	12.9194
MDD	IL-12p70	rs34215985	C	G	C	G	-0.055703	-0.006	0.0111	0.02	4.862e-07	0.7629	142646	0.000176512	25.1829	12.9194
MDD	IL-12p70	rs27732	A	G	A	G	0.0295005	-0.0166	0.0091	0.0161	0.001238	0.3038	142646	7.36692e-05	10.5092	12.9194
MDD	IL-12p70	rs2018142	A	C	A	C	-0.0456042	-0.0087	0.0089	0.0158	2.901e-07	0.586	142646	0.000184031	26.2558	12.9194
MDD	IL-12p70	rs4869056	A	G	A	G	-0.0305004	-0.015	0.0092	0.0165	0.0009351	0.3662	142646	7.70449e-05	10.9908	12.9194
MDD	IL-12p70	rs10950398	A	G	A	G	0.0244975	0.0237	0.0093	0.0164	0.008558	0.1455	135581	5.11747e-05	6.93857	12.2794
MDD	IL-12p70	rs12666117	A	G	A	G	0.0199007	0.0053	0.009	0.0156	0.02688	0.7374	142646	3.42748e-05	4.88927	12.9194
MDD	IL-12p70	rs1354115	A	C	A	C	0.0189984	0.0228	0.0092	0.0162	0.03905	0.158	142646	2.98941e-05	4.26434	12.9194
MDD	IL-12p70	rs10959913	T	G	T	G	0.0406044	-0.0037	0.0108	0.0201	0.0001625	0.8517	135581	0.000104245	14.1349	12.2794
MDD	IL-12p70	rs7856424	T	C	T	C	-0.0478046	0.0049	0.0099	0.0167	1.35e-06	0.7736	142646	0.000163433	23.3165	12.9194
MDD	IL-12p70	rs61867293	T	C	T	C	-0.0442027	-0.0145	0.0111	0.0188	6.403e-05	0.4444	142646	0.000111159	15.8579	12.9194
MDD	IL-12p70	rs1806153	T	G	T	G	0.0327963	-0.0128	0.011	0.0186	0.002953	0.4993	142646	6.23128e-05	8.8891	12.9194
MDD	IL-12p70	rs4074723	A	C	A	C	-0.0289964	0.0286	0.0091	0.0168	0.001351	0.09193	142646	7.11727e-05	10.1531	12.9194
MDD	IL-12p70	rs12552	A	G	A	G	0.0425996	0.0103	0.009	0.0159	2.193e-06	0.5237	142646	0.000157036	22.4037	12.9194
MDD	IL-12p70	rs4904738	T	C	T	C	-0.0473956	-0.0144	0.009	0.016	1.453e-07	0.3618	142646	0.000194378	27.7323	12.9194
MDD	IL-12p70	rs915057	A	G	A	G	-0.0358034	-0.0058	0.009	0.0159	7.451e-05	0.7211	142646	0.000110931	15.8255	12.9194
MDD	IL-12p70	rs3742786	A	G	A	G	0.0263011	0.0072	0.0089	0.0164	0.003194	0.6628	142646	6.12182e-05	8.73295	12.9194
MDD	IL-12p70	rs10149470	A	G	A	G	-0.0319965	-0.01	0.0092	0.0158	0.0004915	0.5264	142646	8.47875e-05	12.0955	12.9194
MDD	IL-12p70	rs8025231	A	C	A	C	-0.0243029	0.0035	0.0089	0.0156	0.006426	0.8217	142646	5.22703e-05	7.45644	12.9194
MDD	IL-12p70	rs8063603	A	G	A	G	-0.0316042	0.0039	0.0096	0.0163	0.0009933	0.814	142646	7.59721e-05	10.8378	12.9194
MDD	IL-12p70	rs7200826	T	C	T	C	0.0350003	-0.0244	0.0102	0.0164	0.0005777	0.137	142646	8.25367e-05	11.7743	12.9194
MDD	IL-12p70	rs17727765	T	C	T	C	-0.0559039	0.0468	0.0167	0.0252	0.0008014	0.06157	142646	7.85521e-05	11.2059	12.9194
MDD	IL-12p70	rs62099069	A	T	A	T	-0.0235962	-0.0219	0.0091	0.0163	0.009523	0.1782	142646	4.71326e-05	6.72351	12.9194
MDD	IL-12p70	rs11663393	A	G	A	G	0.0317021	0.0142	0.009	0.0159	0.0004281	0.3739	142646	8.6975e-05	12.4075	12.9194
MDD	IL-12p70	rs12958048	A	G	A	G	0.042197	0.0004	0.0095	0.0181	9.137e-06	0.9973	142646	0.000138292	19.7293	12.9194
MDD	MCP1	rs1432639	A	C	A	C	0.0481042	-0.0082	0.0091	0.0164	1.269e-07	0.619	142646	0.000195857	27.9433	12.9194
MDD	MCP1	rs4261101	A	G	A	G	-0.0208968	-0.0002	0.0093	0.0171	0.02469	0.9935	142646	3.53932e-05	5.04881	12.9194
MDD	MCP1	rs11682175	T	C	T	C	-0.019295	0.0182	0.0089	0.0159	0.03108	0.2557	142646	3.29484e-05	4.70004	12.9194
MDD	MCP1	rs1226412	T	C	T	C	0.0263985	0.0182	0.0112	0.0182	0.01791	0.3193	142646	3.89444e-05	5.5554	12.9194
MDD	MCP1	rs9862324	T	C	T	C	-0.0221025	0.06	0.0094	0.0165	0.0186	0.0002911	142646	3.87569e-05	5.52866	12.9194
MDD	MCP1	rs7430565	A	G	A	G	-0.0262002	-0.006	0.009	0.0157	0.003602	0.7014	142646	5.94074e-05	8.47461	12.9194
MDD	MCP1	rs34215985	C	G	C	G	-0.055703	-0.0039	0.0111	0.02	4.862e-07	0.8507	142646	0.000176512	25.1829	12.9194
MDD	MCP1	rs27732	A	G	A	G	0.0295005	-0.0413	0.0091	0.0161	0.001238	0.01053	142646	7.36692e-05	10.5092	12.9194
MDD	MCP1	rs2018142	A	C	A	C	-0.0456042	0.003	0.0089	0.0158	2.901e-07	0.8501	142646	0.000184031	26.2558	12.9194
MDD	MCP1	rs4869056	A	G	A	G	-0.0305004	0.0051	0.0092	0.0166	0.0009351	0.7563	142646	7.70449e-05	10.9908	12.9194
MDD	MCP1	rs10950398	A	G	A	G	0.0244975	0.0036	0.0093	0.0164	0.008558	0.8259	135581	5.11747e-05	6.93857	12.2794
MDD	MCP1	rs12666117	A	G	A	G	0.0199007	0.0082	0.009	0.0157	0.02688	0.5987	142646	3.42748e-05	4.88927	12.9194
MDD	MCP1	rs1354115	A	C	A	C	0.0189984	0.0182	0.0092	0.0162	0.03905	0.2617	142646	2.98941e-05	4.26434	12.9194
MDD	MCP1	rs10959913	T	G	T	G	0.0406044	0.0186	0.0108	0.0201	0.0001625	0.3506	135581	0.000104245	14.1349	12.2794
MDD	MCP1	rs7856424	T	C	T	C	-0.0478046	-0.0018	0.0099	0.0168	1.35e-06	0.9172	142646	0.000163433	23.3165	12.9194
MDD	MCP1	rs61867293	T	C	T	C	-0.0442027	0.0127	0.0111	0.0188	6.403e-05	0.4957	142646	0.000111159	15.8579	12.9194
MDD	MCP1	rs1806153	T	G	T	G	0.0327963	0.016	0.011	0.0186	0.002953	0.3885	142646	6.23128e-05	8.8891	12.9194
MDD	MCP1	rs4074723	A	C	A	C	-0.0289964	0.0064	0.0091	0.0168	0.001351	0.709	142646	7.11727e-05	10.1531	12.9194
MDD	MCP1	rs12552	A	G	A	G	0.0425996	-0.0251	0.009	0.0159	2.193e-06	0.1162	142646	0.000157036	22.4037	12.9194
MDD	MCP1	rs4904738	T	C	T	C	-0.0473956	-0.0024	0.009	0.016	1.453e-07	0.8827	142646	0.000194378	27.7323	12.9194
MDD	MCP1	rs915057	A	G	A	G	-0.0358034	-0.004	0.009	0.016	7.451e-05	0.8078	142646	0.000110931	15.8255	12.9194
MDD	MCP1	rs3742786	A	G	A	G	0.0263011	-0.014	0.0089	0.0164	0.003194	0.392	142646	6.12182e-05	8.73295	12.9194
MDD	MCP1	rs10149470	A	G	A	G	-0.0319965	0.0207	0.0092	0.0157	0.0004915	0.1899	142646	8.47875e-05	12.0955	12.9194
MDD	MCP1	rs8025231	A	C	A	C	-0.0243029	0.0011	0.0089	0.0156	0.006426	0.9415	142646	5.22703e-05	7.45644	12.9194
MDD	MCP1	rs8063603	A	G	A	G	-0.0316042	0.0201	0.0096	0.0163	0.0009933	0.2144	142646	7.59721e-05	10.8378	12.9194
MDD	MCP1	rs7200826	T	C	T	C	0.0350003	0.0014	0.0102	0.0164	0.0005777	0.9298	142646	8.25367e-05	11.7743	12.9194
MDD	MCP1	rs17727765	T	C	T	C	-0.0559039	0.0515	0.0167	0.0252	0.0008014	0.03988	142646	7.85521e-05	11.2059	12.9194
MDD	MCP1	rs62099069	A	T	A	T	-0.0235962	-0.0112	0.0091	0.0163	0.009523	0.4832	142646	4.71326e-05	6.72351	12.9194
MDD	MCP1	rs11663393	A	G	A	G	0.0317021	-0.0005	0.009	0.0159	0.0004281	0.9749	142646	8.6975e-05	12.4075	12.9194
MDD	MCP1	rs12958048	A	G	A	G	0.042197	-0.0028	0.0095	0.0182	9.137e-06	0.8712	142646	0.000138292	19.7293	12.9194
MDD	MCP3	rs1432639	A	C	A	C	0.0481042	-0.0614	0.0091	0.0459	1.269e-07	0.186	142646	0.000195857	27.9433	12.9194
MDD	MCP3	rs4261101	A	G	A	G	-0.0208968	-0.0174	0.0093	0.0457	0.02469	0.703	142646	3.53932e-05	5.04881	12.9194
MDD	MCP3	rs11682175	T	C	T	C	-0.019295	0.0251	0.0089	0.0441	0.03108	0.5761	142646	3.29484e-05	4.70004	12.9194
MDD	MCP3	rs1226412	T	C	T	C	0.0263985	0.0564	0.0112	0.0498	0.01791	0.2619	142646	3.89444e-05	5.5554	12.9194
MDD	MCP3	rs9862324	T	C	T	C	-0.0221025	-0.046	0.0094	0.0446	0.0186	0.2908	142646	3.87569e-05	5.52866	12.9194
MDD	MCP3	rs7430565	A	G	A	G	-0.0262002	0.0034	0.009	0.0434	0.003602	0.9434	142646	5.94074e-05	8.47461	12.9194
MDD	MCP3	rs34215985	C	G	C	G	-0.055703	-0.0273	0.0111	0.0544	4.862e-07	0.6076	142646	0.000176512	25.1829	12.9194
MDD	MCP3	rs27732	A	G	A	G	0.0295005	0.0727	0.0091	0.0439	0.001238	0.0987	142646	7.36692e-05	10.5092	12.9194
MDD	MCP3	rs2018142	A	C	A	C	-0.0456042	0.0555	0.0089	0.0431	2.901e-07	0.1906	142646	0.000184031	26.2558	12.9194
MDD	MCP3	rs4869056	A	G	A	G	-0.0305004	0.0382	0.0092	0.0453	0.0009351	0.3965	142646	7.70449e-05	10.9908	12.9194
MDD	MCP3	rs10950398	A	G	A	G	0.0244975	0.0289	0.0093	0.045	0.008558	0.5204	135581	5.11747e-05	6.93857	12.2794
MDD	MCP3	rs12666117	A	G	A	G	0.0199007	0.0079	0.009	0.0441	0.02688	0.858	142646	3.42748e-05	4.88927	12.9194
MDD	MCP3	rs1354115	A	C	A	C	0.0189984	0.031	0.0092	0.0442	0.03905	0.4817	142646	2.98941e-05	4.26434	12.9194
MDD	MCP3	rs10959913	T	G	T	G	0.0406044	0.0528	0.0108	0.0559	0.0001625	0.3477	135581	0.000104245	14.1349	12.2794
MDD	MCP3	rs7856424	T	C	T	C	-0.0478046	-0.017	0.0099	0.0469	1.35e-06	0.7207	142646	0.000163433	23.3165	12.9194
MDD	MCP3	rs61867293	T	C	T	C	-0.0442027	-0.0572	0.0111	0.0532	6.403e-05	0.2827	142646	0.000111159	15.8579	12.9194
MDD	MCP3	rs1806153	T	G	T	G	0.0327963	0.0476	0.011	0.0497	0.002953	0.3272	142646	6.23128e-05	8.8891	12.9194
MDD	MCP3	rs4074723	A	C	A	C	-0.0289964	-0.014	0.0091	0.0468	0.001351	0.7701	142646	7.11727e-05	10.1531	12.9194
MDD	MCP3	rs12552	A	G	A	G	0.0425996	0.0357	0.009	0.0434	2.193e-06	0.4125	142646	0.000157036	22.4037	12.9194
MDD	MCP3	rs4904738	T	C	T	C	-0.0473956	-0.0255	0.009	0.0441	1.453e-07	0.5621	142646	0.000194378	27.7323	12.9194
MDD	MCP3	rs915057	A	G	A	G	-0.0358034	-0.0369	0.009	0.0435	7.451e-05	0.4057	142646	0.000110931	15.8255	12.9194
MDD	MCP3	rs3742786	A	G	A	G	0.0263011	0.0671	0.0089	0.0451	0.003194	0.1356	142646	6.12182e-05	8.73295	12.9194
MDD	MCP3	rs10149470	A	G	A	G	-0.0319965	-0.0155	0.0092	0.0428	0.0004915	0.7104	142646	8.47875e-05	12.0955	12.9194
MDD	MCP3	rs8025231	A	C	A	C	-0.0243029	-0.013	0.0089	0.0432	0.006426	0.7858	142646	5.22703e-05	7.45644	12.9194
MDD	MCP3	rs8063603	A	G	A	G	-0.0316042	-0.0498	0.0096	0.0449	0.0009933	0.2668	142646	7.59721e-05	10.8378	12.9194
MDD	MCP3	rs7200826	T	C	T	C	0.0350003	0.0051	0.0102	0.0444	0.0005777	0.9031	142646	8.25367e-05	11.7743	12.9194
MDD	MCP3	rs17727765	T	C	T	C	-0.0559039	-0.0725	0.0167	0.0714	0.0008014	0.2935	142646	7.85521e-05	11.2059	12.9194
MDD	MCP3	rs62099069	A	T	A	T	-0.0235962	-0.012	0.0091	0.0451	0.009523	0.7896	142646	4.71326e-05	6.72351	12.9194
MDD	MCP3	rs11663393	A	G	A	G	0.0317021	0.0483	0.009	0.0433	0.0004281	0.2626	142646	8.6975e-05	12.4075	12.9194
MDD	MCP3	rs12958048	A	G	A	G	0.042197	0.0237	0.0095	0.0492	9.137e-06	0.6487	142646	0.000138292	19.7293	12.9194
MDD	MCSF	rs1432639	A	C	A	C	0.0481042	0.0643	0.0091	0.0298	1.269e-07	0.03114	142646	0.000195857	27.9433	12.9194
MDD	MCSF	rs4261101	A	G	A	G	-0.0208968	0.005	0.0093	0.0307	0.02469	0.8692	142646	3.53932e-05	5.04881	12.9194
MDD	MCSF	rs11682175	T	C	T	C	-0.019295	0.0308	0.0089	0.0294	0.03108	0.2941	142646	3.29484e-05	4.70004	12.9194
MDD	MCSF	rs1226412	T	C	T	C	0.0263985	0.0031	0.0112	0.0334	0.01791	0.9261	142646	3.89444e-05	5.5554	12.9194
MDD	MCSF	rs9862324	T	C	T	C	-0.0221025	-0.0028	0.0094	0.0296	0.0186	0.9096	142646	3.87569e-05	5.52866	12.9194
MDD	MCSF	rs7430565	A	G	A	G	-0.0262002	-0.03	0.009	0.0289	0.003602	0.3013	142646	5.94074e-05	8.47461	12.9194
MDD	MCSF	rs34215985	C	G	C	G	-0.055703	-0.0097	0.0111	0.0359	4.862e-07	0.7874	142646	0.000176512	25.1829	12.9194
MDD	MCSF	rs27732	A	G	A	G	0.0295005	-0.0055	0.0091	0.0291	0.001238	0.8455	142646	7.36692e-05	10.5092	12.9194
MDD	MCSF	rs2018142	A	C	A	C	-0.0456042	-0.0129	0.0089	0.0287	2.901e-07	0.6567	142646	0.000184031	26.2558	12.9194
MDD	MCSF	rs4869056	A	G	A	G	-0.0305004	-0.011	0.0092	0.0294	0.0009351	0.7169	142646	7.70449e-05	10.9908	12.9194
MDD	MCSF	rs10950398	A	G	A	G	0.0244975	-0.0174	0.0093	0.0301	0.008558	0.5524	135581	5.11747e-05	6.93857	12.2794
MDD	MCSF	rs12666117	A	G	A	G	0.0199007	-0.0236	0.009	0.029	0.02688	0.4039	142646	3.42748e-05	4.88927	12.9194
MDD	MCSF	rs1354115	A	C	A	C	0.0189984	-0.0409	0.0092	0.0295	0.03905	0.1656	142646	2.98941e-05	4.26434	12.9194
MDD	MCSF	rs10959913	T	G	T	G	0.0406044	0.0101	0.0108	0.0362	0.0001625	0.7764	135581	0.000104245	14.1349	12.2794
MDD	MCSF	rs7856424	T	C	T	C	-0.0478046	-0.0048	0.0099	0.0305	1.35e-06	0.8744	142646	0.000163433	23.3165	12.9194
MDD	MCSF	rs61867293	T	C	T	C	-0.0442027	0.0528	0.0111	0.0345	6.403e-05	0.1262	142646	0.000111159	15.8579	12.9194
MDD	MCSF	rs1806153	T	G	T	G	0.0327963	-0.0152	0.011	0.0336	0.002953	0.6482	142646	6.23128e-05	8.8891	12.9194
MDD	MCSF	rs4074723	A	C	A	C	-0.0289964	0.0252	0.0091	0.0307	0.001351	0.4126	142646	7.11727e-05	10.1531	12.9194
MDD	MCSF	rs12552	A	G	A	G	0.0425996	0.0384	0.009	0.0284	2.193e-06	0.1767	142646	0.000157036	22.4037	12.9194
MDD	MCSF	rs4904738	T	C	T	C	-0.0473956	-0.0298	0.009	0.0296	1.453e-07	0.3153	142646	0.000194378	27.7323	12.9194
MDD	MCSF	rs915057	A	G	A	G	-0.0358034	-0.0241	0.009	0.0293	7.451e-05	0.4117	142646	0.000110931	15.8255	12.9194
MDD	MCSF	rs3742786	A	G	A	G	0.0263011	0.0522	0.0089	0.0296	0.003194	0.07908	142646	6.12182e-05	8.73295	12.9194
MDD	MCSF	rs10149470	A	G	A	G	-0.0319965	-0.0247	0.0092	0.0288	0.0004915	0.3905	142646	8.47875e-05	12.0955	12.9194
MDD	MCSF	rs8025231	A	C	A	C	-0.0243029	-0.0432	0.0089	0.0281	0.006426	0.1245	142646	5.22703e-05	7.45644	12.9194
MDD	MCSF	rs8063603	A	G	A	G	-0.0316042	0.0159	0.0096	0.0298	0.0009933	0.5936	142646	7.59721e-05	10.8378	12.9194
MDD	MCSF	rs7200826	T	C	T	C	0.0350003	0.0125	0.0102	0.03	0.0005777	0.6761	142646	8.25367e-05	11.7743	12.9194
MDD	MCSF	rs17727765	T	C	T	C	-0.0559039	0.0377	0.0167	0.0457	0.0008014	0.41	142646	7.85521e-05	11.2059	12.9194
MDD	MCSF	rs62099069	A	T	A	T	-0.0235962	-0.0494	0.0091	0.0296	0.009523	0.09656	142646	4.71326e-05	6.72351	12.9194
MDD	MCSF	rs11663393	A	G	A	G	0.0317021	-0.0274	0.009	0.029	0.0004281	0.3435	142646	8.6975e-05	12.4075	12.9194
MDD	MCSF	rs12958048	A	G	A	G	0.042197	-0.0191	0.0095	0.0327	9.137e-06	0.5503	142646	0.000138292	19.7293	12.9194
MDD	MIG	rs1432639	A	C	A	C	0.0481042	0.0202	0.0091	0.0246	1.269e-07	0.4142	142646	0.000195857	27.9433	12.9194
MDD	MIG	rs4261101	A	G	A	G	-0.0208968	0.0117	0.0093	0.0251	0.02469	0.6399	142646	3.53932e-05	5.04881	12.9194
MDD	MIG	rs11682175	T	C	T	C	-0.019295	-0.0202	0.0089	0.024	0.03108	0.3908	142646	3.29484e-05	4.70004	12.9194
MDD	MIG	rs1226412	T	C	T	C	0.0263985	0.0233	0.0112	0.0271	0.01791	0.3934	142646	3.89444e-05	5.5554	12.9194
MDD	MIG	rs9862324	T	C	T	C	-0.0221025	-0.0166	0.0094	0.0244	0.0186	0.4934	142646	3.87569e-05	5.52866	12.9194
MDD	MIG	rs7430565	A	G	A	G	-0.0262002	0.0403	0.009	0.0235	0.003602	0.08575	142646	5.94074e-05	8.47461	12.9194
MDD	MIG	rs34215985	C	G	C	G	-0.055703	-0.0128	0.0111	0.0296	4.862e-07	0.6661	142646	0.000176512	25.1829	12.9194
MDD	MIG	rs27732	A	G	A	G	0.0295005	0.0123	0.0091	0.0242	0.001238	0.6131	142646	7.36692e-05	10.5092	12.9194
MDD	MIG	rs2018142	A	C	A	C	-0.0456042	0.011	0.0089	0.0236	2.901e-07	0.6417	142646	0.000184031	26.2558	12.9194
MDD	MIG	rs4869056	A	G	A	G	-0.0305004	0.0299	0.0092	0.0244	0.0009351	0.2178	142646	7.70449e-05	10.9908	12.9194
MDD	MIG	rs10950398	A	G	A	G	0.0244975	0.0096	0.0093	0.0247	0.008558	0.6928	135581	5.11747e-05	6.93857	12.2794
MDD	MIG	rs12666117	A	G	A	G	0.0199007	0.0206	0.009	0.0235	0.02688	0.3834	142646	3.42748e-05	4.88927	12.9194
MDD	MIG	rs1354115	A	C	A	C	0.0189984	0.0113	0.0092	0.0241	0.03905	0.6431	142646	2.98941e-05	4.26434	12.9194
MDD	MIG	rs10959913	T	G	T	G	0.0406044	0.02	0.0108	0.0298	0.0001625	0.4959	135581	0.000104245	14.1349	12.2794
MDD	MIG	rs7856424	T	C	T	C	-0.0478046	0.0007	0.0099	0.0253	1.35e-06	0.99	142646	0.000163433	23.3165	12.9194
MDD	MIG	rs61867293	T	C	T	C	-0.0442027	0.0184	0.0111	0.0282	6.403e-05	0.5154	142646	0.000111159	15.8579	12.9194
MDD	MIG	rs1806153	T	G	T	G	0.0327963	-0.0294	0.011	0.0276	0.002953	0.2896	142646	6.23128e-05	8.8891	12.9194
MDD	MIG	rs4074723	A	C	A	C	-0.0289964	-0.0019	0.0091	0.0254	0.001351	0.9453	142646	7.11727e-05	10.1531	12.9194
MDD	MIG	rs12552	A	G	A	G	0.0425996	-0.0131	0.009	0.0234	2.193e-06	0.57	142646	0.000157036	22.4037	12.9194
MDD	MIG	rs4904738	T	C	T	C	-0.0473956	-0.0226	0.009	0.024	1.453e-07	0.346	142646	0.000194378	27.7323	12.9194
MDD	MIG	rs915057	A	G	A	G	-0.0358034	-0.0021	0.009	0.024	7.451e-05	0.9377	142646	0.000110931	15.8255	12.9194
MDD	MIG	rs3742786	A	G	A	G	0.0263011	-0.0014	0.0089	0.0243	0.003194	0.9553	142646	6.12182e-05	8.73295	12.9194
MDD	MIG	rs10149470	A	G	A	G	-0.0319965	0.0004	0.0092	0.0234	0.0004915	0.9826	142646	8.47875e-05	12.0955	12.9194
MDD	MIG	rs8025231	A	C	A	C	-0.0243029	-0.0074	0.0089	0.0231	0.006426	0.7489	142646	5.22703e-05	7.45644	12.9194
MDD	MIG	rs8063603	A	G	A	G	-0.0316042	-0.0156	0.0096	0.0243	0.0009933	0.5122	142646	7.59721e-05	10.8378	12.9194
MDD	MIG	rs7200826	T	C	T	C	0.0350003	-0.0222	0.0102	0.0244	0.0005777	0.3639	142646	8.25367e-05	11.7743	12.9194
MDD	MIG	rs17727765	T	C	T	C	-0.0559039	0.0282	0.0167	0.0375	0.0008014	0.4679	142646	7.85521e-05	11.2059	12.9194
MDD	MIG	rs62099069	A	T	A	T	-0.0235962	-0.0334	0.0091	0.0242	0.009523	0.1622	142646	4.71326e-05	6.72351	12.9194
MDD	MIG	rs11663393	A	G	A	G	0.0317021	0.0139	0.009	0.0236	0.0004281	0.5572	142646	8.6975e-05	12.4075	12.9194
MDD	MIG	rs12958048	A	G	A	G	0.042197	0.0257	0.0095	0.0269	9.137e-06	0.3268	142646	0.000138292	19.7293	12.9194
MDD	MIP1α	rs1432639	A	C	A	C	0.0481042	0.0207	0.0091	0.0251	1.269e-07	0.4093	142646	0.000195857	27.9433	12.9194
MDD	MIP1α	rs4261101	A	G	A	G	-0.0208968	-0.0129	0.0093	0.0256	0.02469	0.6147	142646	3.53932e-05	5.04881	12.9194
MDD	MIP1α	rs11682175	T	C	T	C	-0.019295	0.0077	0.0089	0.0247	0.03108	0.7467	142646	3.29484e-05	4.70004	12.9194
MDD	MIP1α	rs1226412	T	C	T	C	0.0263985	-0.0501	0.0112	0.0279	0.01791	0.07153	142646	3.89444e-05	5.5554	12.9194
MDD	MIP1α	rs9862324	T	C	T	C	-0.0221025	-0.0011	0.0094	0.0249	0.0186	0.9674	142646	3.87569e-05	5.52866	12.9194
MDD	MIP1α	rs7430565	A	G	A	G	-0.0262002	-0.0046	0.009	0.0241	0.003602	0.8526	142646	5.94074e-05	8.47461	12.9194
MDD	MIP1α	rs34215985	C	G	C	G	-0.055703	-0.031	0.0111	0.0303	4.862e-07	0.3059	142646	0.000176512	25.1829	12.9194
MDD	MIP1α	rs27732	A	G	A	G	0.0295005	-0.0152	0.0091	0.0248	0.001238	0.5424	142646	7.36692e-05	10.5092	12.9194
MDD	MIP1α	rs2018142	A	C	A	C	-0.0456042	-0.0025	0.0089	0.0242	2.901e-07	0.9183	142646	0.000184031	26.2558	12.9194
MDD	MIP1α	rs4869056	A	G	A	G	-0.0305004	-0.0277	0.0092	0.025	0.0009351	0.2627	142646	7.70449e-05	10.9908	12.9194
MDD	MIP1α	rs10950398	A	G	A	G	0.0244975	0.0054	0.0093	0.0254	0.008558	0.8268	135581	5.11747e-05	6.93857	12.2794
MDD	MIP1α	rs12666117	A	G	A	G	0.0199007	0.0219	0.009	0.0241	0.02688	0.3633	142646	3.42748e-05	4.88927	12.9194
MDD	MIP1α	rs1354115	A	C	A	C	0.0189984	0.0094	0.0092	0.0247	0.03905	0.7058	142646	2.98941e-05	4.26434	12.9194
MDD	MIP1α	rs10959913	T	G	T	G	0.0406044	-0.0158	0.0108	0.0305	0.0001625	0.6151	135581	0.000104245	14.1349	12.2794
MDD	MIP1α	rs7856424	T	C	T	C	-0.0478046	0.0075	0.0099	0.0259	1.35e-06	0.766	142646	0.000163433	23.3165	12.9194
MDD	MIP1α	rs61867293	T	C	T	C	-0.0442027	0.0025	0.0111	0.0289	6.403e-05	0.9326	142646	0.000111159	15.8579	12.9194
MDD	MIP1α	rs1806153	T	G	T	G	0.0327963	0.0183	0.011	0.0283	0.002953	0.5099	142646	6.23128e-05	8.8891	12.9194
MDD	MIP1α	rs4074723	A	C	A	C	-0.0289964	0.0048	0.0091	0.026	0.001351	0.8517	142646	7.11727e-05	10.1531	12.9194
MDD	MIP1α	rs12552	A	G	A	G	0.0425996	0.0091	0.009	0.024	2.193e-06	0.7019	142646	0.000157036	22.4037	12.9194
MDD	MIP1α	rs4904738	T	C	T	C	-0.0473956	-0.0022	0.009	0.0246	1.453e-07	0.9289	142646	0.000194378	27.7323	12.9194
MDD	MIP1α	rs915057	A	G	A	G	-0.0358034	-0.0247	0.009	0.0246	7.451e-05	0.3183	142646	0.000110931	15.8255	12.9194
MDD	MIP1α	rs3742786	A	G	A	G	0.0263011	0.0139	0.0089	0.0249	0.003194	0.576	142646	6.12182e-05	8.73295	12.9194
MDD	MIP1α	rs10149470	A	G	A	G	-0.0319965	0.0327	0.0092	0.024	0.0004915	0.1723	142646	8.47875e-05	12.0955	12.9194
MDD	MIP1α	rs8025231	A	C	A	C	-0.0243029	0.0524	0.0089	0.0237	0.006426	0.0268	142646	5.22703e-05	7.45644	12.9194
MDD	MIP1α	rs8063603	A	G	A	G	-0.0316042	-0.0131	0.0096	0.0249	0.0009933	0.6001	142646	7.59721e-05	10.8378	12.9194
MDD	MIP1α	rs7200826	T	C	T	C	0.0350003	0.0106	0.0102	0.0251	0.0005777	0.6718	142646	8.25367e-05	11.7743	12.9194
MDD	MIP1α	rs17727765	T	C	T	C	-0.0559039	0.0201	0.0167	0.0383	0.0008014	0.5966	142646	7.85521e-05	11.2059	12.9194
MDD	MIP1α	rs62099069	A	T	A	T	-0.0235962	-0.0232	0.0091	0.0246	0.009523	0.3438	142646	4.71326e-05	6.72351	12.9194
MDD	MIP1α	rs11663393	A	G	A	G	0.0317021	0.0255	0.009	0.0242	0.0004281	0.2946	142646	8.6975e-05	12.4075	12.9194
MDD	MIP1α	rs12958048	A	G	A	G	0.042197	0.0265	0.0095	0.0276	9.137e-06	0.3309	142646	0.000138292	19.7293	12.9194
MDD	MIP1β	rs1432639	A	C	A	C	0.0481042	-0.0257	0.0091	0.0163	1.269e-07	0.1152	142646	0.000195857	27.9433	12.9194
MDD	MIP1β	rs4261101	A	G	A	G	-0.0208968	0.0032	0.0093	0.0171	0.02469	0.8502	142646	3.53932e-05	5.04881	12.9194
MDD	MIP1β	rs11682175	T	C	T	C	-0.019295	0.0114	0.0089	0.0159	0.03108	0.4812	142646	3.29484e-05	4.70004	12.9194
MDD	MIP1β	rs1226412	T	C	T	C	0.0263985	0.0043	0.0112	0.0182	0.01791	0.8118	142646	3.89444e-05	5.5554	12.9194
MDD	MIP1β	rs9862324	T	C	T	C	-0.0221025	0.0151	0.0094	0.0165	0.0186	0.3491	142646	3.87569e-05	5.52866	12.9194
MDD	MIP1β	rs7430565	A	G	A	G	-0.0262002	-0.017	0.009	0.0156	0.003602	0.2756	142646	5.94074e-05	8.47461	12.9194
MDD	MIP1β	rs34215985	C	G	C	G	-0.055703	-0.0236	0.0111	0.02	4.862e-07	0.2418	142646	0.000176512	25.1829	12.9194
MDD	MIP1β	rs27732	A	G	A	G	0.0295005	-0.0033	0.0091	0.0161	0.001238	0.8399	142646	7.36692e-05	10.5092	12.9194
MDD	MIP1β	rs2018142	A	C	A	C	-0.0456042	0.0016	0.0089	0.0158	2.901e-07	0.923	142646	0.000184031	26.2558	12.9194
MDD	MIP1β	rs4869056	A	G	A	G	-0.0305004	0.0018	0.0092	0.0166	0.0009351	0.9151	142646	7.70449e-05	10.9908	12.9194
MDD	MIP1β	rs10950398	A	G	A	G	0.0244975	0.0162	0.0093	0.0164	0.008558	0.3195	135581	5.11747e-05	6.93857	12.2794
MDD	MIP1β	rs12666117	A	G	A	G	0.0199007	0.0155	0.009	0.0156	0.02688	0.321	142646	3.42748e-05	4.88927	12.9194
MDD	MIP1β	rs1354115	A	C	A	C	0.0189984	0.0062	0.0092	0.0162	0.03905	0.7082	142646	2.98941e-05	4.26434	12.9194
MDD	MIP1β	rs10959913	T	G	T	G	0.0406044	0.0242	0.0108	0.0201	0.0001625	0.2269	135581	0.000104245	14.1349	12.2794
MDD	MIP1β	rs7856424	T	C	T	C	-0.0478046	0.0106	0.0099	0.0167	1.35e-06	0.5255	142646	0.000163433	23.3165	12.9194
MDD	MIP1β	rs61867293	T	C	T	C	-0.0442027	0.024	0.0111	0.0188	6.403e-05	0.1937	142646	0.000111159	15.8579	12.9194
MDD	MIP1β	rs1806153	T	G	T	G	0.0327963	-0.0138	0.011	0.0186	0.002953	0.4582	142646	6.23128e-05	8.8891	12.9194
MDD	MIP1β	rs4074723	A	C	A	C	-0.0289964	0.0248	0.0091	0.0168	0.001351	0.1419	142646	7.11727e-05	10.1531	12.9194
MDD	MIP1β	rs12552	A	G	A	G	0.0425996	0.0002	0.009	0.0159	2.193e-06	0.9874	142646	0.000157036	22.4037	12.9194
MDD	MIP1β	rs4904738	T	C	T	C	-0.0473956	0.0055	0.009	0.016	1.453e-07	0.7372	142646	0.000194378	27.7323	12.9194
MDD	MIP1β	rs915057	A	G	A	G	-0.0358034	0.0012	0.009	0.0159	7.451e-05	0.9455	142646	0.000110931	15.8255	12.9194
MDD	MIP1β	rs3742786	A	G	A	G	0.0263011	0.0002	0.0089	0.0164	0.003194	0.9942	142646	6.12182e-05	8.73295	12.9194
MDD	MIP1β	rs10149470	A	G	A	G	-0.0319965	0.0064	0.0092	0.0157	0.0004915	0.6817	142646	8.47875e-05	12.0955	12.9194
MDD	MIP1β	rs8025231	A	C	A	C	-0.0243029	-0.0047	0.0089	0.0156	0.006426	0.7697	142646	5.22703e-05	7.45644	12.9194
MDD	MIP1β	rs8063603	A	G	A	G	-0.0316042	-0.0029	0.0096	0.0163	0.0009933	0.8466	142646	7.59721e-05	10.8378	12.9194
MDD	MIP1β	rs7200826	T	C	T	C	0.0350003	-0.0211	0.0102	0.0164	0.0005777	0.1997	142646	8.25367e-05	11.7743	12.9194
MDD	MIP1β	rs17727765	T	C	T	C	-0.0559039	-0.0009	0.0167	0.0252	0.0008014	0.9796	142646	7.85521e-05	11.2059	12.9194
MDD	MIP1β	rs62099069	A	T	A	T	-0.0235962	-0.0112	0.0091	0.0163	0.009523	0.4945	142646	4.71326e-05	6.72351	12.9194
MDD	MIP1β	rs11663393	A	G	A	G	0.0317021	-0.0005	0.009	0.0159	0.0004281	0.9728	142646	8.6975e-05	12.4075	12.9194
MDD	MIP1β	rs12958048	A	G	A	G	0.042197	0.0008	0.0095	0.0181	9.137e-06	0.944	142646	0.000138292	19.7293	12.9194
MDD	PDGFbb	rs1432639	A	C	A	C	0.0481042	0.0043	0.0091	0.0163	1.269e-07	0.7891	142646	0.000195857	27.9433	12.9194
MDD	PDGFbb	rs4261101	A	G	A	G	-0.0208968	0.0353	0.0093	0.0171	0.02469	0.04085	142646	3.53932e-05	5.04881	12.9194
MDD	PDGFbb	rs11682175	T	C	T	C	-0.019295	0.02	0.0089	0.0159	0.03108	0.2059	142646	3.29484e-05	4.70004	12.9194
MDD	PDGFbb	rs1226412	T	C	T	C	0.0263985	0.0013	0.0112	0.0182	0.01791	0.9443	142646	3.89444e-05	5.5554	12.9194
MDD	PDGFbb	rs9862324	T	C	T	C	-0.0221025	0.0137	0.0094	0.0165	0.0186	0.4085	142646	3.87569e-05	5.52866	12.9194
MDD	PDGFbb	rs7430565	A	G	A	G	-0.0262002	-0.0071	0.009	0.0156	0.003602	0.6476	142646	5.94074e-05	8.47461	12.9194
MDD	PDGFbb	rs34215985	C	G	C	G	-0.055703	0.0042	0.0111	0.02	4.862e-07	0.835	142646	0.000176512	25.1829	12.9194
MDD	PDGFbb	rs27732	A	G	A	G	0.0295005	0.0038	0.0091	0.0161	0.001238	0.8119	142646	7.36692e-05	10.5092	12.9194
MDD	PDGFbb	rs2018142	A	C	A	C	-0.0456042	-0.0024	0.0089	0.0158	2.901e-07	0.8822	142646	0.000184031	26.2558	12.9194
MDD	PDGFbb	rs4869056	A	G	A	G	-0.0305004	-0.0244	0.0092	0.0165	0.0009351	0.1429	142646	7.70449e-05	10.9908	12.9194
MDD	PDGFbb	rs10950398	A	G	A	G	0.0244975	-0.006	0.0093	0.0164	0.008558	0.712	135581	5.11747e-05	6.93857	12.2794
MDD	PDGFbb	rs12666117	A	G	A	G	0.0199007	0.0112	0.009	0.0156	0.02688	0.4749	142646	3.42748e-05	4.88927	12.9194
MDD	PDGFbb	rs1354115	A	C	A	C	0.0189984	0.0001	0.0092	0.0162	0.03905	0.9919	142646	2.98941e-05	4.26434	12.9194
MDD	PDGFbb	rs10959913	T	G	T	G	0.0406044	-0.0087	0.0108	0.0201	0.0001625	0.6656	135581	0.000104245	14.1349	12.2794
MDD	PDGFbb	rs7856424	T	C	T	C	-0.0478046	-0.0126	0.0099	0.0167	1.35e-06	0.4417	142646	0.000163433	23.3165	12.9194
MDD	PDGFbb	rs61867293	T	C	T	C	-0.0442027	-0.0158	0.0111	0.0188	6.403e-05	0.405	142646	0.000111159	15.8579	12.9194
MDD	PDGFbb	rs1806153	T	G	T	G	0.0327963	-0.0256	0.011	0.0186	0.002953	0.1673	142646	6.23128e-05	8.8891	12.9194
MDD	PDGFbb	rs4074723	A	C	A	C	-0.0289964	0.0209	0.0091	0.0168	0.001351	0.2217	142646	7.11727e-05	10.1531	12.9194
MDD	PDGFbb	rs12552	A	G	A	G	0.0425996	-0.0089	0.009	0.0159	2.193e-06	0.5796	142646	0.000157036	22.4037	12.9194
MDD	PDGFbb	rs4904738	T	C	T	C	-0.0473956	-0.0114	0.009	0.016	1.453e-07	0.4756	142646	0.000194378	27.7323	12.9194
MDD	PDGFbb	rs915057	A	G	A	G	-0.0358034	0.0169	0.009	0.0159	7.451e-05	0.2893	142646	0.000110931	15.8255	12.9194
MDD	PDGFbb	rs3742786	A	G	A	G	0.0263011	-0.0233	0.0089	0.0164	0.003194	0.156	142646	6.12182e-05	8.73295	12.9194
MDD	PDGFbb	rs10149470	A	G	A	G	-0.0319965	-0.0077	0.0092	0.0157	0.0004915	0.6204	142646	8.47875e-05	12.0955	12.9194
MDD	PDGFbb	rs8025231	A	C	A	C	-0.0243029	0.0126	0.0089	0.0156	0.006426	0.4243	142646	5.22703e-05	7.45644	12.9194
MDD	PDGFbb	rs8063603	A	G	A	G	-0.0316042	-0.0088	0.0096	0.0163	0.0009933	0.5854	142646	7.59721e-05	10.8378	12.9194
MDD	PDGFbb	rs7200826	T	C	T	C	0.0350003	-0.0107	0.0102	0.0164	0.0005777	0.515	142646	8.25367e-05	11.7743	12.9194
MDD	PDGFbb	rs17727765	T	C	T	C	-0.0559039	0.0408	0.0167	0.0252	0.0008014	0.11	142646	7.85521e-05	11.2059	12.9194
MDD	PDGFbb	rs62099069	A	T	A	T	-0.0235962	0.0016	0.0091	0.0163	0.009523	0.9267	142646	4.71326e-05	6.72351	12.9194
MDD	PDGFbb	rs11663393	A	G	A	G	0.0317021	0.0224	0.009	0.0159	0.0004281	0.1612	142646	8.6975e-05	12.4075	12.9194
MDD	PDGFbb	rs12958048	A	G	A	G	0.042197	-0.0351	0.0095	0.0181	9.137e-06	0.05221	142646	0.000138292	19.7293	12.9194
MDD	RANTES	rs1432639	A	C	A	C	0.0481042	-0.0023	0.0091	0.0257	1.269e-07	0.9192	142646	0.000195857	27.9433	12.9194
MDD	RANTES	rs4261101	A	G	A	G	-0.0208968	0.0304	0.0093	0.026	0.02469	0.2435	142646	3.53932e-05	5.04881	12.9194
MDD	RANTES	rs11682175	T	C	T	C	-0.019295	-0.0021	0.0089	0.025	0.03108	0.9311	142646	3.29484e-05	4.70004	12.9194
MDD	RANTES	rs1226412	T	C	T	C	0.0263985	-0.029	0.0112	0.0281	0.01791	0.3018	142646	3.89444e-05	5.5554	12.9194
MDD	RANTES	rs9862324	T	C	T	C	-0.0221025	0.033	0.0094	0.0253	0.0186	0.1956	142646	3.87569e-05	5.52866	12.9194
MDD	RANTES	rs7430565	A	G	A	G	-0.0262002	0.0091	0.009	0.0244	0.003602	0.7094	142646	5.94074e-05	8.47461	12.9194
MDD	RANTES	rs34215985	C	G	C	G	-0.055703	-0.0374	0.0111	0.031	4.862e-07	0.2276	142646	0.000176512	25.1829	12.9194
MDD	RANTES	rs27732	A	G	A	G	0.0295005	-0.0004	0.0091	0.0251	0.001238	0.9876	142646	7.36692e-05	10.5092	12.9194
MDD	RANTES	rs2018142	A	C	A	C	-0.0456042	0.0331	0.0089	0.0246	2.901e-07	0.1792	142646	0.000184031	26.2558	12.9194
MDD	RANTES	rs4869056	A	G	A	G	-0.0305004	-0.0585	0.0092	0.0254	0.0009351	0.02015	142646	7.70449e-05	10.9908	12.9194
MDD	RANTES	rs10950398	A	G	A	G	0.0244975	-0.0444	0.0093	0.0256	0.008558	0.08311	135581	5.11747e-05	6.93857	12.2794
MDD	RANTES	rs12666117	A	G	A	G	0.0199007	0.0032	0.009	0.0245	0.02688	0.896	142646	3.42748e-05	4.88927	12.9194
MDD	RANTES	rs1354115	A	C	A	C	0.0189984	-0.0088	0.0092	0.0251	0.03905	0.7297	142646	2.98941e-05	4.26434	12.9194
MDD	RANTES	rs10959913	T	G	T	G	0.0406044	-0.0132	0.0108	0.031	0.0001625	0.6724	135581	0.000104245	14.1349	12.2794
MDD	RANTES	rs7856424	T	C	T	C	-0.0478046	0.0593	0.0099	0.0263	1.35e-06	0.02429	142646	0.000163433	23.3165	12.9194
MDD	RANTES	rs61867293	T	C	T	C	-0.0442027	0.0378	0.0111	0.0294	6.403e-05	0.1967	142646	0.000111159	15.8579	12.9194
MDD	RANTES	rs1806153	T	G	T	G	0.0327963	-0.0348	0.011	0.0289	0.002953	0.2275	142646	6.23128e-05	8.8891	12.9194
MDD	RANTES	rs4074723	A	C	A	C	-0.0289964	-0.0227	0.0091	0.0265	0.001351	0.3858	142646	7.11727e-05	10.1531	12.9194
MDD	RANTES	rs12552	A	G	A	G	0.0425996	-0.0215	0.009	0.0243	2.193e-06	0.3766	142646	0.000157036	22.4037	12.9194
MDD	RANTES	rs4904738	T	C	T	C	-0.0473956	-0.0213	0.009	0.0248	1.453e-07	0.3918	142646	0.000194378	27.7323	12.9194
MDD	RANTES	rs915057	A	G	A	G	-0.0358034	0.0066	0.009	0.0248	7.451e-05	0.7908	142646	0.000110931	15.8255	12.9194
MDD	RANTES	rs3742786	A	G	A	G	0.0263011	-0.0376	0.0089	0.0252	0.003194	0.1338	142646	6.12182e-05	8.73295	12.9194
MDD	RANTES	rs10149470	A	G	A	G	-0.0319965	0.0024	0.0092	0.0245	0.0004915	0.9189	142646	8.47875e-05	12.0955	12.9194
MDD	RANTES	rs8025231	A	C	A	C	-0.0243029	0.0139	0.0089	0.0239	0.006426	0.5642	142646	5.22703e-05	7.45644	12.9194
MDD	RANTES	rs8063603	A	G	A	G	-0.0316042	-0.0309	0.0096	0.0253	0.0009933	0.225	142646	7.59721e-05	10.8378	12.9194
MDD	RANTES	rs7200826	T	C	T	C	0.0350003	-0.0109	0.0102	0.0255	0.0005777	0.6714	142646	8.25367e-05	11.7743	12.9194
MDD	RANTES	rs17727765	T	C	T	C	-0.0559039	-0.0362	0.0167	0.0392	0.0008014	0.3446	142646	7.85521e-05	11.2059	12.9194
MDD	RANTES	rs62099069	A	T	A	T	-0.0235962	-0.0048	0.0091	0.0252	0.009523	0.8506	142646	4.71326e-05	6.72351	12.9194
MDD	RANTES	rs11663393	A	G	A	G	0.0317021	0.0015	0.009	0.0246	0.0004281	0.9494	142646	8.6975e-05	12.4075	12.9194
MDD	RANTES	rs12958048	A	G	A	G	0.042197	0.0335	0.0095	0.0281	9.137e-06	0.2266	142646	0.000138292	19.7293	12.9194
MDD	IL-16	rs1432639	A	C	A	C	0.0481042	0.0281	0.0091	0.0253	1.269e-07	0.2668	142646	0.000195857	27.9433	12.9194
MDD	IL-16	rs4261101	A	G	A	G	-0.0208968	0.0248	0.0093	0.0259	0.02469	0.3394	142646	3.53932e-05	5.04881	12.9194
MDD	IL-16	rs11682175	T	C	T	C	-0.019295	-0.0209	0.0089	0.0248	0.03108	0.3887	142646	3.29484e-05	4.70004	12.9194
MDD	IL-16	rs1226412	T	C	T	C	0.0263985	0.0043	0.0112	0.0278	0.01791	0.8795	142646	3.89444e-05	5.5554	12.9194
MDD	IL-16	rs9862324	T	C	T	C	-0.0221025	0.0208	0.0094	0.0251	0.0186	0.4074	142646	3.87569e-05	5.52866	12.9194
MDD	IL-16	rs7430565	A	G	A	G	-0.0262002	0.0357	0.009	0.0242	0.003602	0.1386	142646	5.94074e-05	8.47461	12.9194
MDD	IL-16	rs34215985	C	G	C	G	-0.055703	-0.0006	0.0111	0.0306	4.862e-07	0.9875	142646	0.000176512	25.1829	12.9194
MDD	IL-16	rs27732	A	G	A	G	0.0295005	-0.016	0.0091	0.0249	0.001238	0.5256	142646	7.36692e-05	10.5092	12.9194
MDD	IL-16	rs2018142	A	C	A	C	-0.0456042	0.0126	0.0089	0.0243	2.901e-07	0.6019	142646	0.000184031	26.2558	12.9194
MDD	IL-16	rs4869056	A	G	A	G	-0.0305004	-0.0082	0.0092	0.0251	0.0009351	0.7518	142646	7.70449e-05	10.9908	12.9194
MDD	IL-16	rs10950398	A	G	A	G	0.0244975	-0.0192	0.0093	0.0254	0.008558	0.4466	135581	5.11747e-05	6.93857	12.2794
MDD	IL-16	rs12666117	A	G	A	G	0.0199007	0.0226	0.009	0.0242	0.02688	0.3499	142646	3.42748e-05	4.88927	12.9194
MDD	IL-16	rs1354115	A	C	A	C	0.0189984	0.0094	0.0092	0.0248	0.03905	0.7023	142646	2.98941e-05	4.26434	12.9194
MDD	IL-16	rs10959913	T	G	T	G	0.0406044	0.0601	0.0108	0.0306	0.0001625	0.04846	135581	0.000104245	14.1349	12.2794
MDD	IL-16	rs7856424	T	C	T	C	-0.0478046	0.0125	0.0099	0.0259	1.35e-06	0.6281	142646	0.000163433	23.3165	12.9194
MDD	IL-16	rs61867293	T	C	T	C	-0.0442027	-0.0083	0.0111	0.0291	6.403e-05	0.7807	142646	0.000111159	15.8579	12.9194
MDD	IL-16	rs1806153	T	G	T	G	0.0327963	-0.0027	0.011	0.0284	0.002953	0.921	142646	6.23128e-05	8.8891	12.9194
MDD	IL-16	rs4074723	A	C	A	C	-0.0289964	-0.0025	0.0091	0.0261	0.001351	0.9325	142646	7.11727e-05	10.1531	12.9194
MDD	IL-16	rs12552	A	G	A	G	0.0425996	0.0074	0.009	0.0241	2.193e-06	0.7609	142646	0.000157036	22.4037	12.9194
MDD	IL-16	rs4904738	T	C	T	C	-0.0473956	0.0033	0.009	0.0247	1.453e-07	0.89	142646	0.000194378	27.7323	12.9194
MDD	IL-16	rs915057	A	G	A	G	-0.0358034	0.0155	0.009	0.0247	7.451e-05	0.5343	142646	0.000110931	15.8255	12.9194
MDD	IL-16	rs3742786	A	G	A	G	0.0263011	0.0218	0.0089	0.025	0.003194	0.3854	142646	6.12182e-05	8.73295	12.9194
MDD	IL-16	rs10149470	A	G	A	G	-0.0319965	0.0081	0.0092	0.024	0.0004915	0.7364	142646	8.47875e-05	12.0955	12.9194
MDD	IL-16	rs8025231	A	C	A	C	-0.0243029	-0.0148	0.0089	0.0237	0.006426	0.534	142646	5.22703e-05	7.45644	12.9194
MDD	IL-16	rs8063603	A	G	A	G	-0.0316042	-0.0009	0.0096	0.0251	0.0009933	0.9699	142646	7.59721e-05	10.8378	12.9194
MDD	IL-16	rs7200826	T	C	T	C	0.0350003	-0.0048	0.0102	0.0252	0.0005777	0.8505	142646	8.25367e-05	11.7743	12.9194
MDD	IL-16	rs17727765	T	C	T	C	-0.0559039	0.0098	0.0167	0.0388	0.0008014	0.7969	142646	7.85521e-05	11.2059	12.9194
MDD	IL-16	rs62099069	A	T	A	T	-0.0235962	-0.0427	0.0091	0.025	0.009523	0.0878	142646	4.71326e-05	6.72351	12.9194
MDD	IL-16	rs11663393	A	G	A	G	0.0317021	0.0258	0.009	0.0245	0.0004281	0.2924	142646	8.6975e-05	12.4075	12.9194
MDD	IL-16	rs12958048	A	G	A	G	0.042197	0.0135	0.0095	0.0276	9.137e-06	0.6267	142646	0.000138292	19.7293	12.9194
MDD	SCF	rs1432639	A	C	A	C	0.0481042	-0.005	0.0091	0.0163	1.269e-07	0.7604	142646	0.000195857	27.9433	12.9194
MDD	SCF	rs4261101	A	G	A	G	-0.0208968	0.0017	0.0093	0.0171	0.02469	0.9198	142646	3.53932e-05	5.04881	12.9194
MDD	SCF	rs11682175	T	C	T	C	-0.019295	0.0142	0.0089	0.0159	0.03108	0.3683	142646	3.29484e-05	4.70004	12.9194
MDD	SCF	rs1226412	T	C	T	C	0.0263985	0.0365	0.0112	0.0181	0.01791	0.04437	142646	3.89444e-05	5.5554	12.9194
MDD	SCF	rs9862324	T	C	T	C	-0.0221025	0.0281	0.0094	0.0165	0.0186	0.08557	142646	3.87569e-05	5.52866	12.9194
MDD	SCF	rs7430565	A	G	A	G	-0.0262002	0.0093	0.009	0.0156	0.003602	0.5529	142646	5.94074e-05	8.47461	12.9194
MDD	SCF	rs34215985	C	G	C	G	-0.055703	-0.0167	0.0111	0.0199	4.862e-07	0.4014	142646	0.000176512	25.1829	12.9194
MDD	SCF	rs27732	A	G	A	G	0.0295005	-0.0119	0.0091	0.0161	0.001238	0.4615	142646	7.36692e-05	10.5092	12.9194
MDD	SCF	rs2018142	A	C	A	C	-0.0456042	0.0067	0.0089	0.0158	2.901e-07	0.6696	142646	0.000184031	26.2558	12.9194
MDD	SCF	rs4869056	A	G	A	G	-0.0305004	0.0041	0.0092	0.0165	0.0009351	0.8241	142646	7.70449e-05	10.9908	12.9194
MDD	SCF	rs10950398	A	G	A	G	0.0244975	-0.0133	0.0093	0.0164	0.008558	0.4239	135581	5.11747e-05	6.93857	12.2794
MDD	SCF	rs12666117	A	G	A	G	0.0199007	-0.0073	0.009	0.0156	0.02688	0.6411	142646	3.42748e-05	4.88927	12.9194
MDD	SCF	rs1354115	A	C	A	C	0.0189984	0.0032	0.0092	0.0162	0.03905	0.8429	142646	2.98941e-05	4.26434	12.9194
MDD	SCF	rs10959913	T	G	T	G	0.0406044	0.0502	0.0108	0.02	0.0001625	0.01242	135581	0.000104245	14.1349	12.2794
MDD	SCF	rs7856424	T	C	T	C	-0.0478046	0.0197	0.0099	0.0167	1.35e-06	0.2423	142646	0.000163433	23.3165	12.9194
MDD	SCF	rs61867293	T	C	T	C	-0.0442027	-0.0021	0.0111	0.0187	6.403e-05	0.9163	142646	0.000111159	15.8579	12.9194
MDD	SCF	rs1806153	T	G	T	G	0.0327963	-0.0005	0.011	0.0186	0.002953	0.9807	142646	6.23128e-05	8.8891	12.9194
MDD	SCF	rs4074723	A	C	A	C	-0.0289964	0.0061	0.0091	0.0168	0.001351	0.7107	142646	7.11727e-05	10.1531	12.9194
MDD	SCF	rs12552	A	G	A	G	0.0425996	0.0058	0.009	0.0158	2.193e-06	0.7489	142646	0.000157036	22.4037	12.9194
MDD	SCF	rs4904738	T	C	T	C	-0.0473956	-0.0021	0.009	0.0159	1.453e-07	0.9035	142646	0.000194378	27.7323	12.9194
MDD	SCF	rs915057	A	G	A	G	-0.0358034	0.0314	0.009	0.0159	7.451e-05	0.04818	142646	0.000110931	15.8255	12.9194
MDD	SCF	rs3742786	A	G	A	G	0.0263011	0.0024	0.0089	0.0164	0.003194	0.8913	142646	6.12182e-05	8.73295	12.9194
MDD	SCF	rs10149470	A	G	A	G	-0.0319965	0.0283	0.0092	0.0157	0.0004915	0.07121	142646	8.47875e-05	12.0955	12.9194
MDD	SCF	rs8025231	A	C	A	C	-0.0243029	0.0141	0.0089	0.0156	0.006426	0.3591	142646	5.22703e-05	7.45644	12.9194
MDD	SCF	rs8063603	A	G	A	G	-0.0316042	0.0256	0.0096	0.0162	0.0009933	0.1151	142646	7.59721e-05	10.8378	12.9194
MDD	SCF	rs7200826	T	C	T	C	0.0350003	-0.0209	0.0102	0.0164	0.0005777	0.2034	142646	8.25367e-05	11.7743	12.9194
MDD	SCF	rs17727765	T	C	T	C	-0.0559039	-0.0068	0.0167	0.0251	0.0008014	0.7902	142646	7.85521e-05	11.2059	12.9194
MDD	SCF	rs62099069	A	T	A	T	-0.0235962	0.0027	0.0091	0.0163	0.009523	0.8738	142646	4.71326e-05	6.72351	12.9194
MDD	SCF	rs11663393	A	G	A	G	0.0317021	-0.0162	0.009	0.0159	0.0004281	0.3052	142646	8.6975e-05	12.4075	12.9194
MDD	SCF	rs12958048	A	G	A	G	0.042197	0.0016	0.0095	0.0181	9.137e-06	0.9192	142646	0.000138292	19.7293	12.9194
MDD	SCGFβ	rs1432639	A	C	A	C	0.0481042	0.0054	0.0091	0.0246	1.269e-07	0.8227	142646	0.000195857	27.9433	12.9194
MDD	SCGFβ	rs4261101	A	G	A	G	-0.0208968	0.0292	0.0093	0.0251	0.02469	0.2454	142646	3.53932e-05	5.04881	12.9194
MDD	SCGFβ	rs11682175	T	C	T	C	-0.019295	-0.0009	0.0089	0.024	0.03108	0.9632	142646	3.29484e-05	4.70004	12.9194
MDD	SCGFβ	rs1226412	T	C	T	C	0.0263985	-0.02	0.0112	0.0272	0.01791	0.4614	142646	3.89444e-05	5.5554	12.9194
MDD	SCGFβ	rs9862324	T	C	T	C	-0.0221025	0.0286	0.0094	0.0244	0.0186	0.2418	142646	3.87569e-05	5.52866	12.9194
MDD	SCGFβ	rs7430565	A	G	A	G	-0.0262002	0.0082	0.009	0.0235	0.003602	0.7257	142646	5.94074e-05	8.47461	12.9194
MDD	SCGFβ	rs34215985	C	G	C	G	-0.055703	-0.0262	0.0111	0.0297	4.862e-07	0.379	142646	0.000176512	25.1829	12.9194
MDD	SCGFβ	rs27732	A	G	A	G	0.0295005	-0.0285	0.0091	0.0242	0.001238	0.2438	142646	7.36692e-05	10.5092	12.9194
MDD	SCGFβ	rs2018142	A	C	A	C	-0.0456042	-0.0001	0.0089	0.0236	2.901e-07	0.9946	142646	0.000184031	26.2558	12.9194
MDD	SCGFβ	rs4869056	A	G	A	G	-0.0305004	-0.0337	0.0092	0.0244	0.0009351	0.1582	142646	7.70449e-05	10.9908	12.9194
MDD	SCGFβ	rs10950398	A	G	A	G	0.0244975	0.0116	0.0093	0.0247	0.008558	0.6473	135581	5.11747e-05	6.93857	12.2794
MDD	SCGFβ	rs12666117	A	G	A	G	0.0199007	-0.0158	0.009	0.0235	0.02688	0.4989	142646	3.42748e-05	4.88927	12.9194
MDD	SCGFβ	rs1354115	A	C	A	C	0.0189984	0.0123	0.0092	0.0242	0.03905	0.6098	142646	2.98941e-05	4.26434	12.9194
MDD	SCGFβ	rs10959913	T	G	T	G	0.0406044	0.0021	0.0108	0.0298	0.0001625	0.945	135581	0.000104245	14.1349	12.2794
MDD	SCGFβ	rs7856424	T	C	T	C	-0.0478046	-0.0114	0.0099	0.0253	1.35e-06	0.6503	142646	0.000163433	23.3165	12.9194
MDD	SCGFβ	rs61867293	T	C	T	C	-0.0442027	0.0031	0.0111	0.0282	6.403e-05	0.9076	142646	0.000111159	15.8579	12.9194
MDD	SCGFβ	rs1806153	T	G	T	G	0.0327963	-0.0405	0.011	0.0276	0.002953	0.1438	142646	6.23128e-05	8.8891	12.9194
MDD	SCGFβ	rs4074723	A	C	A	C	-0.0289964	-0.0018	0.0091	0.0254	0.001351	0.9503	142646	7.11727e-05	10.1531	12.9194
MDD	SCGFβ	rs12552	A	G	A	G	0.0425996	-0.0252	0.009	0.0235	2.193e-06	0.2817	142646	0.000157036	22.4037	12.9194
MDD	SCGFβ	rs4904738	T	C	T	C	-0.0473956	-0.0165	0.009	0.024	1.453e-07	0.4973	142646	0.000194378	27.7323	12.9194
MDD	SCGFβ	rs915057	A	G	A	G	-0.0358034	0.0205	0.009	0.024	7.451e-05	0.3948	142646	0.000110931	15.8255	12.9194
MDD	SCGFβ	rs3742786	A	G	A	G	0.0263011	-0.0195	0.0089	0.0243	0.003194	0.4262	142646	6.12182e-05	8.73295	12.9194
MDD	SCGFβ	rs10149470	A	G	A	G	-0.0319965	0.0266	0.0092	0.0234	0.0004915	0.2562	142646	8.47875e-05	12.0955	12.9194
MDD	SCGFβ	rs8025231	A	C	A	C	-0.0243029	0.0098	0.0089	0.0231	0.006426	0.6712	142646	5.22703e-05	7.45644	12.9194
MDD	SCGFβ	rs8063603	A	G	A	G	-0.0316042	0.0099	0.0096	0.0244	0.0009933	0.6947	142646	7.59721e-05	10.8378	12.9194
MDD	SCGFβ	rs7200826	T	C	T	C	0.0350003	0.025	0.0102	0.0245	0.0005777	0.3034	142646	8.25367e-05	11.7743	12.9194
MDD	SCGFβ	rs17727765	T	C	T	C	-0.0559039	-0.0421	0.0167	0.0376	0.0008014	0.2683	142646	7.85521e-05	11.2059	12.9194
MDD	SCGFβ	rs62099069	A	T	A	T	-0.0235962	-0.0029	0.0091	0.0242	0.009523	0.9163	142646	4.71326e-05	6.72351	12.9194
MDD	SCGFβ	rs11663393	A	G	A	G	0.0317021	0.0398	0.009	0.0237	0.0004281	0.09377	142646	8.6975e-05	12.4075	12.9194
MDD	SCGFβ	rs12958048	A	G	A	G	0.042197	0.0159	0.0095	0.0269	9.137e-06	0.5627	142646	0.000138292	19.7293	12.9194
MDD	SDF1α	rs1432639	A	C	A	C	0.0481042	0.0154	0.0091	0.0169	1.269e-07	0.837	142646	0.000195857	27.9433	12.9194
MDD	SDF1α	rs4261101	A	G	A	G	-0.0208968	0.0067	0.0093	0.0176	0.02469	0.5724	142646	3.53932e-05	5.04881	12.9194
MDD	SDF1α	rs11682175	T	C	T	C	-0.019295	-0.0065	0.0089	0.0164	0.03108	0.7251	142646	3.29484e-05	4.70004	12.9194
MDD	SDF1α	rs1226412	T	C	T	C	0.0263985	0.0252	0.0112	0.0187	0.01791	0.243	142646	3.89444e-05	5.5554	12.9194
MDD	SDF1α	rs9862324	T	C	T	C	-0.0221025	-0.0019	0.0094	0.017	0.0186	0.6481	142646	3.87569e-05	5.52866	12.9194
MDD	SDF1α	rs7430565	A	G	A	G	-0.0262002	-0.007	0.009	0.0161	0.003602	0.6564	142646	5.94074e-05	8.47461	12.9194
MDD	SDF1α	rs34215985	C	G	C	G	-0.055703	0.0029	0.0111	0.0206	4.862e-07	0.8894	142646	0.000176512	25.1829	12.9194
MDD	SDF1α	rs27732	A	G	A	G	0.0295005	0.0105	0.0091	0.0166	0.001238	0.4793	142646	7.36692e-05	10.5092	12.9194
MDD	SDF1α	rs2018142	A	C	A	C	-0.0456042	-0.0052	0.0089	0.0163	2.901e-07	0.8123	142646	0.000184031	26.2558	12.9194
MDD	SDF1α	rs4869056	A	G	A	G	-0.0305004	0.0067	0.0092	0.0171	0.0009351	0.5799	142646	7.70449e-05	10.9908	12.9194
MDD	SDF1α	rs10950398	A	G	A	G	0.0244975	0.0139	0.0093	0.0169	0.008558	0.5528	135581	5.11747e-05	6.93857	12.2794
MDD	SDF1α	rs12666117	A	G	A	G	0.0199007	0.012	0.009	0.0162	0.02688	0.7639	142646	3.42748e-05	4.88927	12.9194
MDD	SDF1α	rs1354115	A	C	A	C	0.0189984	0.0249	0.0092	0.0167	0.03905	0.1635	142646	2.98941e-05	4.26434	12.9194
MDD	SDF1α	rs10959913	T	G	T	G	0.0406044	-0.0063	0.0108	0.0207	0.0001625	0.6619	135581	0.000104245	14.1349	12.2794
MDD	SDF1α	rs7856424	T	C	T	C	-0.0478046	0.007	0.0099	0.0173	1.35e-06	0.1823	142646	0.000163433	23.3165	12.9194
MDD	SDF1α	rs61867293	T	C	T	C	-0.0442027	-0.0277	0.0111	0.0195	6.403e-05	0.05467	142646	0.000111159	15.8579	12.9194
MDD	SDF1α	rs1806153	T	G	T	G	0.0327963	-0.0103	0.011	0.0192	0.002953	0.442	142646	6.23128e-05	8.8891	12.9194
MDD	SDF1α	rs4074723	A	C	A	C	-0.0289964	0.0289	0.0091	0.0173	0.001351	0.06859	142646	7.11727e-05	10.1531	12.9194
MDD	SDF1α	rs12552	A	G	A	G	0.0425996	0.0026	0.009	0.0164	2.193e-06	0.9008	142646	0.000157036	22.4037	12.9194
MDD	SDF1α	rs4904738	T	C	T	C	-0.0473956	-0.0337	0.009	0.0164	1.453e-07	0.1499	142646	0.000194378	27.7323	12.9194
MDD	SDF1α	rs915057	A	G	A	G	-0.0358034	0.0289	0.009	0.0164	7.451e-05	0.1206	142646	0.000110931	15.8255	12.9194
MDD	SDF1α	rs3742786	A	G	A	G	0.0263011	0.0209	0.0089	0.017	0.003194	0.7181	142646	6.12182e-05	8.73295	12.9194
MDD	SDF1α	rs10149470	A	G	A	G	-0.0319965	-0.0042	0.0092	0.0162	0.0004915	0.5281	142646	8.47875e-05	12.0955	12.9194
MDD	SDF1α	rs8025231	A	C	A	C	-0.0243029	-0.0121	0.0089	0.0161	0.006426	0.8896	142646	5.22703e-05	7.45644	12.9194
MDD	SDF1α	rs8063603	A	G	A	G	-0.0316042	-0.0153	0.0096	0.0168	0.0009933	0.6239	142646	7.59721e-05	10.8378	12.9194
MDD	SDF1α	rs7200826	T	C	T	C	0.0350003	-0.0019	0.0102	0.0169	0.0005777	0.9828	142646	8.25367e-05	11.7743	12.9194
MDD	SDF1α	rs17727765	T	C	T	C	-0.0559039	0.0252	0.0167	0.0259	0.0008014	0.2308	142646	7.85521e-05	11.2059	12.9194
MDD	SDF1α	rs62099069	A	T	A	T	-0.0235962	-0.0011	0.0091	0.0169	0.009523	0.8278	142646	4.71326e-05	6.72351	12.9194
MDD	SDF1α	rs11663393	A	G	A	G	0.0317021	0.0085	0.009	0.0163	0.0004281	0.7221	142646	8.6975e-05	12.4075	12.9194
MDD	SDF1α	rs12958048	A	G	A	G	0.042197	-0.0181	0.0095	0.0187	9.137e-06	0.5062	142646	0.000138292	19.7293	12.9194
MDD	TNFα	rs1432639	A	C	A	C	0.0481042	0.0213	0.0091	0.0254	1.269e-07	0.4031	142646	0.000195857	27.9433	12.9194
MDD	TNFα	rs4261101	A	G	A	G	-0.0208968	-0.0396	0.0093	0.0259	0.02469	0.1263	142646	3.53932e-05	5.04881	12.9194
MDD	TNFα	rs11682175	T	C	T	C	-0.019295	0.011	0.0089	0.0249	0.03108	0.6682	142646	3.29484e-05	4.70004	12.9194
MDD	TNFα	rs1226412	T	C	T	C	0.0263985	-0.0469	0.0112	0.0282	0.01791	0.09484	142646	3.89444e-05	5.5554	12.9194
MDD	TNFα	rs9862324	T	C	T	C	-0.0221025	-0.0188	0.0094	0.0252	0.0186	0.4543	142646	3.87569e-05	5.52866	12.9194
MDD	TNFα	rs7430565	A	G	A	G	-0.0262002	-0.0083	0.009	0.0243	0.003602	0.734	142646	5.94074e-05	8.47461	12.9194
MDD	TNFα	rs34215985	C	G	C	G	-0.055703	0.0592	0.0111	0.0305	4.862e-07	0.05131	142646	0.000176512	25.1829	12.9194
MDD	TNFα	rs27732	A	G	A	G	0.0295005	-0.0319	0.0091	0.0251	0.001238	0.2032	142646	7.36692e-05	10.5092	12.9194
MDD	TNFα	rs2018142	A	C	A	C	-0.0456042	-0.0012	0.0089	0.0245	2.901e-07	0.9603	142646	0.000184031	26.2558	12.9194
MDD	TNFα	rs4869056	A	G	A	G	-0.0305004	0.0019	0.0092	0.0253	0.0009351	0.944	142646	7.70449e-05	10.9908	12.9194
MDD	TNFα	rs10950398	A	G	A	G	0.0244975	0.0139	0.0093	0.0256	0.008558	0.5849	135581	5.11747e-05	6.93857	12.2794
MDD	TNFα	rs12666117	A	G	A	G	0.0199007	0.0185	0.009	0.0244	0.02688	0.452	142646	3.42748e-05	4.88927	12.9194
MDD	TNFα	rs1354115	A	C	A	C	0.0189984	-0.0233	0.0092	0.0249	0.03905	0.3489	142646	2.98941e-05	4.26434	12.9194
MDD	TNFα	rs10959913	T	G	T	G	0.0406044	0.0065	0.0108	0.0308	0.0001625	0.8313	135581	0.000104245	14.1349	12.2794
MDD	TNFα	rs7856424	T	C	T	C	-0.0478046	0.0032	0.0099	0.0262	1.35e-06	0.8931	142646	0.000163433	23.3165	12.9194
MDD	TNFα	rs61867293	T	C	T	C	-0.0442027	0.0209	0.0111	0.0292	6.403e-05	0.4773	142646	0.000111159	15.8579	12.9194
MDD	TNFα	rs1806153	T	G	T	G	0.0327963	0.0025	0.011	0.0287	0.002953	0.9242	142646	6.23128e-05	8.8891	12.9194
MDD	TNFα	rs4074723	A	C	A	C	-0.0289964	0.0114	0.0091	0.0263	0.001351	0.6735	142646	7.11727e-05	10.1531	12.9194
MDD	TNFα	rs12552	A	G	A	G	0.0425996	-0.0173	0.009	0.0243	2.193e-06	0.4808	142646	0.000157036	22.4037	12.9194
MDD	TNFα	rs4904738	T	C	T	C	-0.0473956	-0.0264	0.009	0.0248	1.453e-07	0.2882	142646	0.000194378	27.7323	12.9194
MDD	TNFα	rs915057	A	G	A	G	-0.0358034	0.016	0.009	0.0249	7.451e-05	0.5177	142646	0.000110931	15.8255	12.9194
MDD	TNFα	rs3742786	A	G	A	G	0.0263011	0.0091	0.0089	0.0251	0.003194	0.713	142646	6.12182e-05	8.73295	12.9194
MDD	TNFα	rs10149470	A	G	A	G	-0.0319965	0.0148	0.0092	0.0242	0.0004915	0.5408	142646	8.47875e-05	12.0955	12.9194
MDD	TNFα	rs8025231	A	C	A	C	-0.0243029	0.0251	0.0089	0.0239	0.006426	0.2934	142646	5.22703e-05	7.45644	12.9194
MDD	TNFα	rs8063603	A	G	A	G	-0.0316042	-0.0117	0.0096	0.0252	0.0009933	0.6466	142646	7.59721e-05	10.8378	12.9194
MDD	TNFα	rs7200826	T	C	T	C	0.0350003	0.0051	0.0102	0.0255	0.0005777	0.8432	142646	8.25367e-05	11.7743	12.9194
MDD	TNFα	rs17727765	T	C	T	C	-0.0559039	0.0268	0.0167	0.0387	0.0008014	0.4781	142646	7.85521e-05	11.2059	12.9194
MDD	TNFα	rs62099069	A	T	A	T	-0.0235962	0.0181	0.0091	0.0249	0.009523	0.468	142646	4.71326e-05	6.72351	12.9194
MDD	TNFα	rs11663393	A	G	A	G	0.0317021	0.0039	0.009	0.0244	0.0004281	0.8785	142646	8.6975e-05	12.4075	12.9194
MDD	TNFα	rs12958048	A	G	A	G	0.042197	0.0235	0.0095	0.0279	9.137e-06	0.3872	142646	0.000138292	19.7293	12.9194
MDD	TNFβ	rs1432639	A	C	A	C	0.0481042	0.015	0.0091	0.0375	1.269e-07	0.6744	142646	0.000195857	27.9433	12.9194
MDD	TNFβ	rs4261101	A	G	A	G	-0.0208968	-0.05	0.0093	0.0389	0.02469	0.1968	142646	3.53932e-05	5.04881	12.9194
MDD	TNFβ	rs11682175	T	C	T	C	-0.019295	-0.0288	0.0089	0.0376	0.03108	0.4462	142646	3.29484e-05	4.70004	12.9194
MDD	TNFβ	rs1226412	T	C	T	C	0.0263985	-0.0064	0.0112	0.0418	0.01791	0.882	142646	3.89444e-05	5.5554	12.9194
MDD	TNFβ	rs9862324	T	C	T	C	-0.0221025	-0.0265	0.0094	0.0377	0.0186	0.4691	142646	3.87569e-05	5.52866	12.9194
MDD	TNFβ	rs7430565	A	G	A	G	-0.0262002	-0.0527	0.009	0.0361	0.003602	0.1438	142646	5.94074e-05	8.47461	12.9194
MDD	TNFβ	rs34215985	C	G	C	G	-0.055703	-0.0674	0.0111	0.0455	4.862e-07	0.1385	142646	0.000176512	25.1829	12.9194
MDD	TNFβ	rs27732	A	G	A	G	0.0295005	0.0087	0.0091	0.0369	0.001238	0.8036	142646	7.36692e-05	10.5092	12.9194
MDD	TNFβ	rs2018142	A	C	A	C	-0.0456042	-0.0363	0.0089	0.0362	2.901e-07	0.3125	142646	0.000184031	26.2558	12.9194
MDD	TNFβ	rs4869056	A	G	A	G	-0.0305004	-0.0406	0.0092	0.0369	0.0009351	0.2708	142646	7.70449e-05	10.9908	12.9194
MDD	TNFβ	rs10950398	A	G	A	G	0.0244975	0.0374	0.0093	0.0377	0.008558	0.3226	135581	5.11747e-05	6.93857	12.2794
MDD	TNFβ	rs12666117	A	G	A	G	0.0199007	0.0301	0.009	0.0356	0.02688	0.3818	142646	3.42748e-05	4.88927	12.9194
MDD	TNFβ	rs1354115	A	C	A	C	0.0189984	0.0035	0.0092	0.0374	0.03905	0.9159	142646	2.98941e-05	4.26434	12.9194
MDD	TNFβ	rs10959913	T	G	T	G	0.0406044	0.0124	0.0108	0.0466	0.0001625	0.7911	135581	0.000104245	14.1349	12.2794
MDD	TNFβ	rs7856424	T	C	T	C	-0.0478046	0.0218	0.0099	0.0385	1.35e-06	0.5681	142646	0.000163433	23.3165	12.9194
MDD	TNFβ	rs61867293	T	C	T	C	-0.0442027	0.0511	0.0111	0.0437	6.403e-05	0.2564	142646	0.000111159	15.8579	12.9194
MDD	TNFβ	rs1806153	T	G	T	G	0.0327963	0.0343	0.011	0.0424	0.002953	0.4225	142646	6.23128e-05	8.8891	12.9194
MDD	TNFβ	rs4074723	A	C	A	C	-0.0289964	-0.0333	0.0091	0.0387	0.001351	0.3879	142646	7.11727e-05	10.1531	12.9194
MDD	TNFβ	rs12552	A	G	A	G	0.0425996	0.0558	0.009	0.0356	2.193e-06	0.1309	142646	0.000157036	22.4037	12.9194
MDD	TNFβ	rs4904738	T	C	T	C	-0.0473956	0.0053	0.009	0.0368	1.453e-07	0.9022	142646	0.000194378	27.7323	12.9194
MDD	TNFβ	rs915057	A	G	A	G	-0.0358034	-0.069	0.009	0.0366	7.451e-05	0.05946	142646	0.000110931	15.8255	12.9194
MDD	TNFβ	rs3742786	A	G	A	G	0.0263011	0.0025	0.0089	0.0375	0.003194	0.9449	142646	6.12182e-05	8.73295	12.9194
MDD	TNFβ	rs10149470	A	G	A	G	-0.0319965	-0.071	0.0092	0.036	0.0004915	0.04855	142646	8.47875e-05	12.0955	12.9194
MDD	TNFβ	rs8025231	A	C	A	C	-0.0243029	0.0579	0.0089	0.0351	0.006426	0.09753	142646	5.22703e-05	7.45644	12.9194
MDD	TNFβ	rs8063603	A	G	A	G	-0.0316042	0.0121	0.0096	0.0379	0.0009933	0.7369	142646	7.59721e-05	10.8378	12.9194
MDD	TNFβ	rs7200826	T	C	T	C	0.0350003	0.0394	0.0102	0.0376	0.0005777	0.2933	142646	8.25367e-05	11.7743	12.9194
MDD	TNFβ	rs17727765	T	C	T	C	-0.0559039	-0.0659	0.0167	0.0562	0.0008014	0.2339	142646	7.85521e-05	11.2059	12.9194
MDD	TNFβ	rs62099069	A	T	A	T	-0.0235962	-0.0714	0.0091	0.0378	0.009523	0.05842	142646	4.71326e-05	6.72351	12.9194
MDD	TNFβ	rs11663393	A	G	A	G	0.0317021	0.022	0.009	0.0367	0.0004281	0.5486	142646	8.6975e-05	12.4075	12.9194
MDD	TNFβ	rs12958048	A	G	A	G	0.042197	-0.0137	0.0095	0.0405	9.137e-06	0.7385	142646	0.000138292	19.7293	12.9194
MDD	TRAIL	rs1432639	A	C	A	C	0.0481042	-0.0188	0.0091	0.0164	1.269e-07	0.2537	142646	0.000195857	27.9433	12.9194
MDD	TRAIL	rs4261101	A	G	A	G	-0.0208968	0.0215	0.0093	0.0172	0.02469	0.2118	142646	3.53932e-05	5.04881	12.9194
MDD	TRAIL	rs11682175	T	C	T	C	-0.019295	0.0075	0.0089	0.016	0.03108	0.634	142646	3.29484e-05	4.70004	12.9194
MDD	TRAIL	rs1226412	T	C	T	C	0.0263985	-0.0013	0.0112	0.0182	0.01791	0.9469	142646	3.89444e-05	5.5554	12.9194
MDD	TRAIL	rs9862324	T	C	T	C	-0.0221025	0.0169	0.0094	0.0165	0.0186	0.2999	142646	3.87569e-05	5.52866	12.9194
MDD	TRAIL	rs7430565	A	G	A	G	-0.0262002	-0.0027	0.009	0.0157	0.003602	0.8673	142646	5.94074e-05	8.47461	12.9194
MDD	TRAIL	rs34215985	C	G	C	G	-0.055703	-0.0135	0.0111	0.02	4.862e-07	0.5038	142646	0.000176512	25.1829	12.9194
MDD	TRAIL	rs27732	A	G	A	G	0.0295005	-0.015	0.0091	0.0162	0.001238	0.3551	142646	7.36692e-05	10.5092	12.9194
MDD	TRAIL	rs2018142	A	C	A	C	-0.0456042	-0.0253	0.0089	0.0158	2.901e-07	0.1098	142646	0.000184031	26.2558	12.9194
MDD	TRAIL	rs4869056	A	G	A	G	-0.0305004	-0.0063	0.0092	0.0166	0.0009351	0.6874	142646	7.70449e-05	10.9908	12.9194
MDD	TRAIL	rs10950398	A	G	A	G	0.0244975	0.0025	0.0093	0.0164	0.008558	0.8819	135581	5.11747e-05	6.93857	12.2794
MDD	TRAIL	rs12666117	A	G	A	G	0.0199007	0.0071	0.009	0.0157	0.02688	0.6544	142646	3.42748e-05	4.88927	12.9194
MDD	TRAIL	rs1354115	A	C	A	C	0.0189984	0.0188	0.0092	0.0162	0.03905	0.2465	142646	2.98941e-05	4.26434	12.9194
MDD	TRAIL	rs10959913	T	G	T	G	0.0406044	0.024	0.0108	0.0201	0.0001625	0.2399	135581	0.000104245	14.1349	12.2794
MDD	TRAIL	rs7856424	T	C	T	C	-0.0478046	-0.0082	0.0099	0.0168	1.35e-06	0.6196	142646	0.000163433	23.3165	12.9194
MDD	TRAIL	rs61867293	T	C	T	C	-0.0442027	0.0373	0.0111	0.0188	6.403e-05	0.04627	142646	0.000111159	15.8579	12.9194
MDD	TRAIL	rs1806153	T	G	T	G	0.0327963	0.0099	0.011	0.0186	0.002953	0.5926	142646	6.23128e-05	8.8891	12.9194
MDD	TRAIL	rs4074723	A	C	A	C	-0.0289964	0.0152	0.0091	0.0169	0.001351	0.3675	142646	7.11727e-05	10.1531	12.9194
MDD	TRAIL	rs12552	A	G	A	G	0.0425996	-0.0123	0.009	0.0159	2.193e-06	0.4217	142646	0.000157036	22.4037	12.9194
MDD	TRAIL	rs4904738	T	C	T	C	-0.0473956	-0.0091	0.009	0.016	1.453e-07	0.5692	142646	0.000194378	27.7323	12.9194
MDD	TRAIL	rs915057	A	G	A	G	-0.0358034	-0.0013	0.009	0.016	7.451e-05	0.9383	142646	0.000110931	15.8255	12.9194
MDD	TRAIL	rs3742786	A	G	A	G	0.0263011	0.0019	0.0089	0.0164	0.003194	0.9105	142646	6.12182e-05	8.73295	12.9194
MDD	TRAIL	rs10149470	A	G	A	G	-0.0319965	-0.031	0.0092	0.0158	0.0004915	0.04932	142646	8.47875e-05	12.0955	12.9194
MDD	TRAIL	rs8025231	A	C	A	C	-0.0243029	-0.0014	0.0089	0.0157	0.006426	0.9269	142646	5.22703e-05	7.45644	12.9194
MDD	TRAIL	rs8063603	A	G	A	G	-0.0316042	-0.0062	0.0096	0.0163	0.0009933	0.7157	142646	7.59721e-05	10.8378	12.9194
MDD	TRAIL	rs7200826	T	C	T	C	0.0350003	0.0085	0.0102	0.0164	0.0005777	0.6026	142646	8.25367e-05	11.7743	12.9194
MDD	TRAIL	rs17727765	T	C	T	C	-0.0559039	-0.0071	0.0167	0.0253	0.0008014	0.7685	142646	7.85521e-05	11.2059	12.9194
MDD	TRAIL	rs62099069	A	T	A	T	-0.0235962	0.0025	0.0091	0.0163	0.009523	0.882	142646	4.71326e-05	6.72351	12.9194
MDD	TRAIL	rs11663393	A	G	A	G	0.0317021	0.0029	0.009	0.0159	0.0004281	0.8607	142646	8.6975e-05	12.4075	12.9194
MDD	TRAIL	rs12958048	A	G	A	G	0.042197	-0.0094	0.0095	0.0182	9.137e-06	0.5971	142646	0.000138292	19.7293	12.9194
MDD	MIF	rs1432639	A	C	A	C	0.0481042	0.0198	0.0091	0.0253	1.269e-07	0.4304	142646	0.000195857	27.9433	12.9194
MDD	MIF	rs4261101	A	G	A	G	-0.0208968	0.0224	0.0093	0.0257	0.02469	0.3792	142646	3.53932e-05	5.04881	12.9194
MDD	MIF	rs11682175	T	C	T	C	-0.019295	-0.0183	0.0089	0.0247	0.03108	0.4533	142646	3.29484e-05	4.70004	12.9194
MDD	MIF	rs1226412	T	C	T	C	0.0263985	0.0199	0.0112	0.0279	0.01791	0.4765	142646	3.89444e-05	5.5554	12.9194
MDD	MIF	rs9862324	T	C	T	C	-0.0221025	0.0228	0.0094	0.0251	0.0186	0.3651	142646	3.87569e-05	5.52866	12.9194
MDD	MIF	rs7430565	A	G	A	G	-0.0262002	-0.0005	0.009	0.0241	0.003602	0.993	142646	5.94074e-05	8.47461	12.9194
MDD	MIF	rs34215985	C	G	C	G	-0.055703	-0.0165	0.0111	0.0305	4.862e-07	0.5877	142646	0.000176512	25.1829	12.9194
MDD	MIF	rs27732	A	G	A	G	0.0295005	-0.0218	0.0091	0.0248	0.001238	0.3815	142646	7.36692e-05	10.5092	12.9194
MDD	MIF	rs2018142	A	C	A	C	-0.0456042	0.0015	0.0089	0.0243	2.901e-07	0.9525	142646	0.000184031	26.2558	12.9194
MDD	MIF	rs4869056	A	G	A	G	-0.0305004	0.0009	0.0092	0.0252	0.0009351	0.9715	142646	7.70449e-05	10.9908	12.9194
MDD	MIF	rs10950398	A	G	A	G	0.0244975	-0.0214	0.0093	0.0255	0.008558	0.3987	135581	5.11747e-05	6.93857	12.2794
MDD	MIF	rs12666117	A	G	A	G	0.0199007	-0.0023	0.009	0.0243	0.02688	0.9246	142646	3.42748e-05	4.88927	12.9194
MDD	MIF	rs1354115	A	C	A	C	0.0189984	0.0285	0.0092	0.0248	0.03905	0.2474	142646	2.98941e-05	4.26434	12.9194
MDD	MIF	rs10959913	T	G	T	G	0.0406044	0.0059	0.0108	0.0306	0.0001625	0.8542	135581	0.000104245	14.1349	12.2794
MDD	MIF	rs7856424	T	C	T	C	-0.0478046	-0.0301	0.0099	0.0261	1.35e-06	0.2485	142646	0.000163433	23.3165	12.9194
MDD	MIF	rs61867293	T	C	T	C	-0.0442027	0.0169	0.0111	0.0291	6.403e-05	0.554	142646	0.000111159	15.8579	12.9194
MDD	MIF	rs1806153	T	G	T	G	0.0327963	-0.0564	0.011	0.0285	0.002953	0.04765	142646	6.23128e-05	8.8891	12.9194
MDD	MIF	rs4074723	A	C	A	C	-0.0289964	0.0613	0.0091	0.0261	0.001351	0.01914	142646	7.11727e-05	10.1531	12.9194
MDD	MIF	rs12552	A	G	A	G	0.0425996	0.0005	0.009	0.0241	2.193e-06	0.9893	142646	0.000157036	22.4037	12.9194
MDD	MIF	rs4904738	T	C	T	C	-0.0473956	0.01	0.009	0.0247	1.453e-07	0.6819	142646	0.000194378	27.7323	12.9194
MDD	MIF	rs915057	A	G	A	G	-0.0358034	-0.0259	0.009	0.0247	7.451e-05	0.3007	142646	0.000110931	15.8255	12.9194
MDD	MIF	rs3742786	A	G	A	G	0.0263011	-0.0326	0.0089	0.0249	0.003194	0.1906	142646	6.12182e-05	8.73295	12.9194
MDD	MIF	rs10149470	A	G	A	G	-0.0319965	0.0421	0.0092	0.024	0.0004915	0.07973	142646	8.47875e-05	12.0955	12.9194
MDD	MIF	rs8025231	A	C	A	C	-0.0243029	-0.0469	0.0089	0.0237	0.006426	0.04798	142646	5.22703e-05	7.45644	12.9194
MDD	MIF	rs8063603	A	G	A	G	-0.0316042	0.0034	0.0096	0.025	0.0009933	0.8877	142646	7.59721e-05	10.8378	12.9194
MDD	MIF	rs7200826	T	C	T	C	0.0350003	-0.0185	0.0102	0.0251	0.0005777	0.4676	142646	8.25367e-05	11.7743	12.9194
MDD	MIF	rs17727765	T	C	T	C	-0.0559039	0.0221	0.0167	0.0389	0.0008014	0.5516	142646	7.85521e-05	11.2059	12.9194
MDD	MIF	rs62099069	A	T	A	T	-0.0235962	-0.001	0.0091	0.0249	0.009523	0.9642	142646	4.71326e-05	6.72351	12.9194
MDD	MIF	rs11663393	A	G	A	G	0.0317021	0.031	0.009	0.0242	0.0004281	0.2011	142646	8.6975e-05	12.4075	12.9194
MDD	MIF	rs12958048	A	G	A	G	0.042197	0.0013	0.0095	0.0279	9.137e-06	0.9647	142646	0.000138292	19.7293	12.9194
MDD	VEGF	rs1432639	A	C	A	C	0.0481042	-0.0132	0.0091	0.0176	1.269e-07	0.4542	142646	0.000195857	27.9433	12.9194
MDD	VEGF	rs4261101	A	G	A	G	-0.0208968	0.0008	0.0093	0.0184	0.02469	0.9646	142646	3.53932e-05	5.04881	12.9194
MDD	VEGF	rs11682175	T	C	T	C	-0.019295	-0.0112	0.0089	0.0173	0.03108	0.5153	142646	3.29484e-05	4.70004	12.9194
MDD	VEGF	rs1226412	T	C	T	C	0.0263985	-0.0092	0.0112	0.0195	0.01791	0.6346	142646	3.89444e-05	5.5554	12.9194
MDD	VEGF	rs9862324	T	C	T	C	-0.0221025	0.0101	0.0094	0.0178	0.0186	0.565	142646	3.87569e-05	5.52866	12.9194
MDD	VEGF	rs7430565	A	G	A	G	-0.0262002	0.012	0.009	0.0169	0.003602	0.4755	142646	5.94074e-05	8.47461	12.9194
MDD	VEGF	rs34215985	C	G	C	G	-0.055703	-0.0119	0.0111	0.0217	4.862e-07	0.5839	142646	0.000176512	25.1829	12.9194
MDD	VEGF	rs27732	A	G	A	G	0.0295005	-0.0051	0.0091	0.0174	0.001238	0.7707	142646	7.36692e-05	10.5092	12.9194
MDD	VEGF	rs2018142	A	C	A	C	-0.0456042	0.0012	0.0089	0.0171	2.901e-07	0.9423	142646	0.000184031	26.2558	12.9194
MDD	VEGF	rs4869056	A	G	A	G	-0.0305004	-0.0055	0.0092	0.0178	0.0009351	0.7719	142646	7.70449e-05	10.9908	12.9194
MDD	VEGF	rs10950398	A	G	A	G	0.0244975	-0.003	0.0093	0.0178	0.008558	0.8797	135581	5.11747e-05	6.93857	12.2794
MDD	VEGF	rs12666117	A	G	A	G	0.0199007	-0.0181	0.009	0.0169	0.02688	0.2816	142646	3.42748e-05	4.88927	12.9194
MDD	VEGF	rs1354115	A	C	A	C	0.0189984	0.0297	0.0092	0.0175	0.03905	0.08894	142646	2.98941e-05	4.26434	12.9194
MDD	VEGF	rs10959913	T	G	T	G	0.0406044	0.0075	0.0108	0.0217	0.0001625	0.7318	135581	0.000104245	14.1349	12.2794
MDD	VEGF	rs7856424	T	C	T	C	-0.0478046	-0.0054	0.0099	0.0181	1.35e-06	0.7618	142646	0.000163433	23.3165	12.9194
MDD	VEGF	rs61867293	T	C	T	C	-0.0442027	0.0031	0.0111	0.0203	6.403e-05	0.8758	142646	0.000111159	15.8579	12.9194
MDD	VEGF	rs1806153	T	G	T	G	0.0327963	-0.0128	0.011	0.0202	0.002953	0.5288	142646	6.23128e-05	8.8891	12.9194
MDD	VEGF	rs4074723	A	C	A	C	-0.0289964	0.0187	0.0091	0.0182	0.001351	0.3078	142646	7.11727e-05	10.1531	12.9194
MDD	VEGF	rs12552	A	G	A	G	0.0425996	0.0026	0.009	0.0172	2.193e-06	0.8796	142646	0.000157036	22.4037	12.9194
MDD	VEGF	rs4904738	T	C	T	C	-0.0473956	-0.0014	0.009	0.0172	1.453e-07	0.9331	142646	0.000194378	27.7323	12.9194
MDD	VEGF	rs915057	A	G	A	G	-0.0358034	-0.0088	0.009	0.0172	7.451e-05	0.6198	142646	0.000110931	15.8255	12.9194
MDD	VEGF	rs3742786	A	G	A	G	0.0263011	-0.017	0.0089	0.0178	0.003194	0.331	142646	6.12182e-05	8.73295	12.9194
MDD	VEGF	rs10149470	A	G	A	G	-0.0319965	0.0106	0.0092	0.0169	0.0004915	0.5339	142646	8.47875e-05	12.0955	12.9194
MDD	VEGF	rs8025231	A	C	A	C	-0.0243029	-0.0145	0.0089	0.0169	0.006426	0.385	142646	5.22703e-05	7.45644	12.9194
MDD	VEGF	rs8063603	A	G	A	G	-0.0316042	-0.0249	0.0096	0.0176	0.0009933	0.157	142646	7.59721e-05	10.8378	12.9194
MDD	VEGF	rs7200826	T	C	T	C	0.0350003	-0.0125	0.0102	0.0176	0.0005777	0.4787	142646	8.25367e-05	11.7743	12.9194
MDD	VEGF	rs17727765	T	C	T	C	-0.0559039	0.0396	0.0167	0.027	0.0008014	0.1383	142646	7.85521e-05	11.2059	12.9194
MDD	VEGF	rs62099069	A	T	A	T	-0.0235962	-0.0062	0.0091	0.0175	0.009523	0.7242	142646	4.71326e-05	6.72351	12.9194
MDD	VEGF	rs11663393	A	G	A	G	0.0317021	0.0204	0.009	0.0171	0.0004281	0.2348	142646	8.6975e-05	12.4075	12.9194
MDD	VEGF	rs12958048	A	G	A	G	0.042197	0.0248	0.0095	0.0195	9.137e-06	0.2075	142646	0.000138292	19.7293	12.9194
MDD	βNGF	rs1432639	A	C	A	C	0.0481042	0.0143	0.0091	0.0251	1.269e-07	0.5702	142646	0.000195857	27.9433	12.9194
MDD	βNGF	rs4261101	A	G	A	G	-0.0208968	0.0489	0.0093	0.0256	0.02469	0.05663	142646	3.53932e-05	5.04881	12.9194
MDD	βNGF	rs11682175	T	C	T	C	-0.019295	0.0106	0.0089	0.0246	0.03108	0.6727	142646	3.29484e-05	4.70004	12.9194
MDD	βNGF	rs1226412	T	C	T	C	0.0263985	0.0314	0.0112	0.0278	0.01791	0.2605	142646	3.89444e-05	5.5554	12.9194
MDD	βNGF	rs9862324	T	C	T	C	-0.0221025	0.0197	0.0094	0.025	0.0186	0.4351	142646	3.87569e-05	5.52866	12.9194
MDD	βNGF	rs7430565	A	G	A	G	-0.0262002	0.0153	0.009	0.0241	0.003602	0.5264	142646	5.94074e-05	8.47461	12.9194
MDD	βNGF	rs34215985	C	G	C	G	-0.055703	0.0146	0.0111	0.0302	4.862e-07	0.6301	142646	0.000176512	25.1829	12.9194
MDD	βNGF	rs27732	A	G	A	G	0.0295005	-0.0421	0.0091	0.0247	0.001238	0.08879	142646	7.36692e-05	10.5092	12.9194
MDD	βNGF	rs2018142	A	C	A	C	-0.0456042	-0.0272	0.0089	0.0242	2.901e-07	0.26	142646	0.000184031	26.2558	12.9194
MDD	βNGF	rs4869056	A	G	A	G	-0.0305004	-0.0068	0.0092	0.025	0.0009351	0.7894	142646	7.70449e-05	10.9908	12.9194
MDD	βNGF	rs10950398	A	G	A	G	0.0244975	-0.0008	0.0093	0.0253	0.008558	0.9717	135581	5.11747e-05	6.93857	12.2794
MDD	βNGF	rs12666117	A	G	A	G	0.0199007	0.0178	0.009	0.0241	0.02688	0.4599	142646	3.42748e-05	4.88927	12.9194
MDD	βNGF	rs1354115	A	C	A	C	0.0189984	0.0342	0.0092	0.0247	0.03905	0.1646	142646	2.98941e-05	4.26434	12.9194
MDD	βNGF	rs10959913	T	G	T	G	0.0406044	0.0259	0.0108	0.0306	0.0001625	0.394	135581	0.000104245	14.1349	12.2794
MDD	βNGF	rs7856424	T	C	T	C	-0.0478046	-0.0228	0.0099	0.0259	1.35e-06	0.3754	142646	0.000163433	23.3165	12.9194
MDD	βNGF	rs61867293	T	C	T	C	-0.0442027	0.032	0.0111	0.0288	6.403e-05	0.273	142646	0.000111159	15.8579	12.9194
MDD	βNGF	rs1806153	T	G	T	G	0.0327963	0.019	0.011	0.0282	0.002953	0.5029	142646	6.23128e-05	8.8891	12.9194
MDD	βNGF	rs4074723	A	C	A	C	-0.0289964	0.0214	0.0091	0.026	0.001351	0.4076	142646	7.11727e-05	10.1531	12.9194
MDD	βNGF	rs12552	A	G	A	G	0.0425996	0.0061	0.009	0.024	2.193e-06	0.8019	142646	0.000157036	22.4037	12.9194
MDD	βNGF	rs4904738	T	C	T	C	-0.0473956	-0.0139	0.009	0.0246	1.453e-07	0.5579	142646	0.000194378	27.7323	12.9194
MDD	βNGF	rs915057	A	G	A	G	-0.0358034	0.0424	0.009	0.0245	7.451e-05	0.08224	142646	0.000110931	15.8255	12.9194
MDD	βNGF	rs3742786	A	G	A	G	0.0263011	0.0271	0.0089	0.0249	0.003194	0.2771	142646	6.12182e-05	8.73295	12.9194
MDD	βNGF	rs10149470	A	G	A	G	-0.0319965	0.0023	0.0092	0.024	0.0004915	0.9339	142646	8.47875e-05	12.0955	12.9194
MDD	βNGF	rs8025231	A	C	A	C	-0.0243029	0.0307	0.0089	0.0236	0.006426	0.1939	142646	5.22703e-05	7.45644	12.9194
MDD	βNGF	rs8063603	A	G	A	G	-0.0316042	-0.064	0.0096	0.025	0.0009933	0.01094	142646	7.59721e-05	10.8378	12.9194
MDD	βNGF	rs7200826	T	C	T	C	0.0350003	-0.018	0.0102	0.0251	0.0005777	0.4717	142646	8.25367e-05	11.7743	12.9194
MDD	βNGF	rs17727765	T	C	T	C	-0.0559039	-0.0287	0.0167	0.0385	0.0008014	0.4695	142646	7.85521e-05	11.2059	12.9194
MDD	βNGF	rs62099069	A	T	A	T	-0.0235962	0.0004	0.0091	0.0247	0.009523	0.9982	142646	4.71326e-05	6.72351	12.9194
MDD	βNGF	rs11663393	A	G	A	G	0.0317021	0.0152	0.009	0.0242	0.0004281	0.5296	142646	8.6975e-05	12.4075	12.9194
MDD	βNGF	rs12958048	A	G	A	G	0.042197	0.0369	0.0095	0.0275	9.137e-06	0.175	142646	0.000138292	19.7293	12.9194
MDD	CTACK	rs1432639	A	C	A	C	0.0481042	0.0382	0.0091	0.0248	1.269e-07	0.1232	142646	0.000195857	27.9433	12.9194
MDD	CTACK	rs4261101	A	G	A	G	-0.0208968	0.0115	0.0093	0.0253	0.02469	0.651	142646	3.53932e-05	5.04881	12.9194
MDD	CTACK	rs11682175	T	C	T	C	-0.019295	0.0167	0.0089	0.0242	0.03108	0.4864	142646	3.29484e-05	4.70004	12.9194
MDD	CTACK	rs1226412	T	C	T	C	0.0263985	-0.0175	0.0112	0.0274	0.01791	0.5326	142646	3.89444e-05	5.5554	12.9194
MDD	CTACK	rs9862324	T	C	T	C	-0.0221025	-0.0248	0.0094	0.0246	0.0186	0.312	142646	3.87569e-05	5.52866	12.9194
MDD	CTACK	rs7430565	A	G	A	G	-0.0262002	0.0305	0.009	0.0237	0.003602	0.197	142646	5.94074e-05	8.47461	12.9194
MDD	CTACK	rs34215985	C	G	C	G	-0.055703	-0.0186	0.0111	0.0299	4.862e-07	0.5321	142646	0.000176512	25.1829	12.9194
MDD	CTACK	rs27732	A	G	A	G	0.0295005	0.0345	0.0091	0.0244	0.001238	0.1554	142646	7.36692e-05	10.5092	12.9194
MDD	CTACK	rs2018142	A	C	A	C	-0.0456042	0.0049	0.0089	0.0238	2.901e-07	0.8382	142646	0.000184031	26.2558	12.9194
MDD	CTACK	rs4869056	A	G	A	G	-0.0305004	-0.0163	0.0092	0.0246	0.0009351	0.5124	142646	7.70449e-05	10.9908	12.9194
MDD	CTACK	rs10950398	A	G	A	G	0.0244975	-0.0427	0.0093	0.025	0.008558	0.08798	135581	5.11747e-05	6.93857	12.2794
MDD	CTACK	rs12666117	A	G	A	G	0.0199007	-0.0349	0.009	0.0237	0.02688	0.14	142646	3.42748e-05	4.88927	12.9194
MDD	CTACK	rs1354115	A	C	A	C	0.0189984	0.0306	0.0092	0.0243	0.03905	0.2089	142646	2.98941e-05	4.26434	12.9194
MDD	CTACK	rs10959913	T	G	T	G	0.0406044	-0.0094	0.0108	0.0301	0.0001625	0.7479	135581	0.000104245	14.1349	12.2794
MDD	CTACK	rs7856424	T	C	T	C	-0.0478046	0.0305	0.0099	0.0255	1.35e-06	0.2342	142646	0.000163433	23.3165	12.9194
MDD	CTACK	rs61867293	T	C	T	C	-0.0442027	0.0153	0.0111	0.0285	6.403e-05	0.5921	142646	0.000111159	15.8579	12.9194
MDD	CTACK	rs1806153	T	G	T	G	0.0327963	0.005	0.011	0.0278	0.002953	0.8561	142646	6.23128e-05	8.8891	12.9194
MDD	CTACK	rs4074723	A	C	A	C	-0.0289964	0.0334	0.0091	0.0256	0.001351	0.2002	142646	7.11727e-05	10.1531	12.9194
MDD	CTACK	rs12552	A	G	A	G	0.0425996	0.0271	0.009	0.0236	2.193e-06	0.2469	142646	0.000157036	22.4037	12.9194
MDD	CTACK	rs4904738	T	C	T	C	-0.0473956	0.0165	0.009	0.0242	1.453e-07	0.4942	142646	0.000194378	27.7323	12.9194
MDD	CTACK	rs915057	A	G	A	G	-0.0358034	-0.0356	0.009	0.0241	7.451e-05	0.1458	142646	0.000110931	15.8255	12.9194
MDD	CTACK	rs3742786	A	G	A	G	0.0263011	-0.0049	0.0089	0.0245	0.003194	0.8415	142646	6.12182e-05	8.73295	12.9194
MDD	CTACK	rs10149470	A	G	A	G	-0.0319965	-0.0088	0.0092	0.0236	0.0004915	0.709	142646	8.47875e-05	12.0955	12.9194
MDD	CTACK	rs8025231	A	C	A	C	-0.0243029	0.0099	0.0089	0.0232	0.006426	0.6708	142646	5.22703e-05	7.45644	12.9194
MDD	CTACK	rs8063603	A	G	A	G	-0.0316042	-0.032	0.0096	0.0245	0.0009933	0.1937	142646	7.59721e-05	10.8378	12.9194
MDD	CTACK	rs7200826	T	C	T	C	0.0350003	0.0106	0.0102	0.0246	0.0005777	0.6672	142646	8.25367e-05	11.7743	12.9194
MDD	CTACK	rs17727765	T	C	T	C	-0.0559039	0.0322	0.0167	0.0378	0.0008014	0.3739	142646	7.85521e-05	11.2059	12.9194
MDD	CTACK	rs62099069	A	T	A	T	-0.0235962	0.0016	0.0091	0.0244	0.009523	0.9564	142646	4.71326e-05	6.72351	12.9194
MDD	CTACK	rs11663393	A	G	A	G	0.0317021	0.0341	0.009	0.0239	0.0004281	0.152	142646	8.6975e-05	12.4075	12.9194
MDD	CTACK	rs12958048	A	G	A	G	0.042197	0.011	0.0095	0.0271	9.137e-06	0.6593	142646	0.000138292	19.7293	12.9194
